# Supplementary material for: 5-(4,4′′-Difluoro-5′-hy­droxy-1,1′:3′,1′′-terphenyl-4′-yl)-3-(morpholin-4-ylmeth­yl)-1,3,4-oxadiazole-2(3H)-thione
Source: Acta Crystallogr Sect E Struct Rep Online. 2011 Nov 19;67(Pt 12):o3372. doi: 10.1107/S1600536811048471 (PMC3239015; doi:10.1107/S1600536811048471)
Supplement: Supplementary file 1 [file e-67-o3372-sup1.cif]

##############################################################################
#                                                                            #
# This CIF contains the data in a paper accepted for publication in          #
# Acta Crystallographica Section E. It conforms to the requirements of       #
# Notes for Authors for Acta Crystallographica Section E, and has been       #
# peer reviewed under the auspices of the IUCr Commission on Journals.       #
#                                                                            #
# Full details of the Crystallographic Information File format               #
# are given in the paper "The Crystallographic Information File (CIF):       #
# a New Standard Archive File for Crystallography" by S. R. Hall, F. H.      #
# Allen and I. D. Brown [Acta Cryst. (1991), A47, 655-685].                  #
#                                                                            #
# The current version of the core CIF dictionary is obtainable from          #
# ftp://ftp.iucr.org/pub/cif_core.dic.                                       #
#                                                                            #
# Software is freely available for graphical display of the structure(s)     #
# in this CIF. For information consult the CIF software page                 #
# http://www.iucr.org/resources/cif/software.                                #
#                                                                            #
# This file may be used for bona fide research purposes within the           #
# scientific community so long as proper attribution is given to the journal # 
# article from which it was obtained.                                        #
#                                                                            #
##############################################################################
data_global
_audit_creation_method     'form.cif (version 2.0)'
_journal_data_validation_number     ?
_journal_date_recd_electronic     2011-11-11
_journal_date_accepted     2011-11-15
_journal_name_full     'Acta Crystallographica, Section E'
_journal_year     2011
_journal_volume     67
_journal_issue     12
_journal_page_first     o3372
_journal_page_last     o3372
_journal_paper_category     QO
_journal_coeditor_code     HB6502
_publ_contact_author_name     'Prof. Fun, Hoong-Kun'
_publ_contact_author_address
;
      X-ray Crystallography Unit
      School of Physics
      Universiti Sains Malaysia
      11800 USM, Penang
      MALAYSIA
;
_publ_contact_author_email     'hkfun@usm.my'
_publ_contact_author_fax     '604 6579150'
_publ_contact_author_phone     '604 6533652'
_publ_section_title
;\
5-(4,4''-Difluoro-5'-hydroxy-1,1':3',1''-terphenyl-4'-yl)-3-(morpholin-4-\
ylmethyl)-1,3,4-oxadiazole-2(3<i>H</i>)-thione
;
loop_
    _publ_author_name
    _publ_author_footnote
    _publ_author_address
    'Fun, Hoong-Kun'
;
Thomson Reuters ResearcherID: A-3561-2009.
;
;
X-ray Crystallography Unit
School of Physics
Universiti Sains Malaysia
11800 USM, Penang
Malaysia
;
    'Suhana Arshad' ?
;
X-ray Crystallography Unit
School of Physics
Universiti Sains Malaysia
11800 USM, Penang
Malaysia
;
    'S. Samshuddin' ?
;
Department of Studies in Chemistry
Mangalore University
Mangalagangotri 574 199
India
;
    'B. Narayana' ?
;
Department of Studies in Chemistry
Mangalore University
Mangalagangotri 574 199
India
;
    'B. K. Sarojini' ?
;
Department of Chemistry
P. A. College of Engineering
Nadupadavu, Mangalore 574 153
India
;
data_I
_audit_creation_method     SHELXL-97
_chemical_name_systematic
;
5-(4,4''-Difluoro-5'-hydroxy-1,1':3',1''-terphenyl-4'-yl)-3-(morpholin-4-
ylmethyl)-1,3,4-oxadiazole-2(3<i>H</i>)-thione
;
_chemical_name_common     ?
_chemical_formula_moiety     'C25 H21 F2 N3 O3 S'
_chemical_formula_sum     'C25 H21 F2 N3 O3 S'
_chemical_formula_iupac     'C25 H21 F2 N3 O3 S'
_chemical_formula_weight     481.51
_chemical_melting_point     ?
_symmetry_cell_setting     monoclinic
_symmetry_space_group_name_H-M     'C 2/c'
_symmetry_space_group_name_Hall     '-C 2yc'
loop_
    _symmetry_equiv_pos_as_xyz
    'x, y, z'
    '-x, y, -z+1/2'
    'x+1/2, y+1/2, z'
    '-x+1/2, y+1/2, -z+1/2'
    '-x, -y, -z'
    'x, -y, z-1/2'
    '-x+1/2, -y+1/2, -z'
    'x+1/2, -y+1/2, z-1/2'
_cell_length_a     16.0547(14)
_cell_length_b     11.4125(11)
_cell_length_c     25.364(2)
_cell_angle_alpha     90.00
_cell_angle_beta     94.202(2)
_cell_angle_gamma     90.00
_cell_volume     4634.9(7)
_cell_formula_units_Z     8
_cell_measurement_reflns_used     6002
_cell_measurement_theta_min     2.30
_cell_measurement_theta_max     27.27
_cell_measurement_temperature     296(2)
_exptl_crystal_description     'Block'
_exptl_crystal_colour     'colourless'
_exptl_crystal_size_max     0.48
_exptl_crystal_size_mid     0.25
_exptl_crystal_size_min     0.17
_exptl_crystal_density_diffrn     1.380
_exptl_crystal_density_meas     ?
_exptl_crystal_density_method     'not measured'
_exptl_crystal_F_000     2000
_exptl_absorpt_coefficient_mu     0.188
_exptl_absorpt_correction_type     multi-scan
_exptl_absorpt_process_details     '(SADABS; Bruker, 2009)'
_exptl_absorpt_correction_T_min     0.9155
_exptl_absorpt_correction_T_max     0.9685
_exptl_special_details     ?
_diffrn_ambient_temperature     296(2)
_diffrn_radiation_type     MoK\a
_diffrn_radiation_wavelength     0.71073
_diffrn_radiation_source     'fine-focus sealed tube'
_diffrn_radiation_monochromator     graphite
_diffrn_measurement_device_type
;
Bruker SMART APEXII DUO CCD area-detector
;
_diffrn_measurement_method     '\f and \w scans'
_diffrn_detector_area_resol_mean     ?
_diffrn_reflns_number     23057
_diffrn_reflns_av_R_equivalents     0.0288
_diffrn_reflns_av_sigmaI/netI     0.0305
_diffrn_reflns_theta_min     1.61
_diffrn_reflns_theta_max     29.09
_diffrn_reflns_theta_full     29.09
_diffrn_measured_fraction_theta_max     0.993
_diffrn_measured_fraction_theta_full     0.993
_diffrn_reflns_limit_h_min     -20
_diffrn_reflns_limit_h_max     21
_diffrn_reflns_limit_k_min     -15
_diffrn_reflns_limit_k_max     14
_diffrn_reflns_limit_l_min     -34
_diffrn_reflns_limit_l_max     34
_refine_special_details
;
Refinement of <i>F</i>^2^ against ALL reflections. The weighted <i>R</i>-factor
<i>wR</i> and goodness of fit <i>S</i> are based on <i>F</i>^2^, conventional
<i>R</i>-factors <i>R</i> are based on <i>F</i>, with <i>F</i> set to zero for
negative <i>F</i>^2^. The threshold expression of <i>F</i>^2^ >
\s(<i>F</i>^2^) is used only for calculating <i>R</i>-factors(gt) <i>etc</i>.
and is not relevant to the choice of reflections for refinement.
<i>R</i>-factors based on <i>F</i>^2^ are statistically about twice as large
as those based on <i>F</i>, and <i>R</i>- factors based on ALL data will be
even larger.
;
_reflns_number_total     6182
_reflns_number_gt     4139
_reflns_threshold_expression     I>2\s(I)
_refine_ls_structure_factor_coef     Fsqd
_refine_ls_matrix_type     full
_refine_ls_R_factor_all     0.0735
_refine_ls_R_factor_gt     0.0439
_refine_ls_wR_factor_gt     0.1246
_refine_ls_wR_factor_ref     0.1431
_refine_ls_goodness_of_fit_ref     1.033
_refine_ls_restrained_S_all     1.033
_refine_ls_number_reflns     6182
_refine_ls_number_parameters     311
_refine_ls_number_restraints     0
_refine_ls_hydrogen_treatment     mixed
_refine_ls_weighting_scheme     calc
_refine_ls_weighting_details
         'calc w=1/[\s^2^(Fo^2^)+(0.0688P)^2^+1.5310P] where P=(Fo^2^+2Fc^2^)/3'
_atom_sites_solution_hydrogens     geom
_atom_sites_solution_primary     direct
_atom_sites_solution_secondary     difmap
_refine_ls_shift/su_max     0.000
_refine_ls_shift/su_mean     0.000
_refine_diff_density_max     0.237
_refine_diff_density_min     -0.238
_refine_ls_extinction_method     none
_refine_ls_extinction_coef     ?
loop_
    _atom_type_symbol
    _atom_type_description
    _atom_type_scat_dispersion_real
    _atom_type_scat_dispersion_imag
    _atom_type_scat_source
    'C' 'C' 0.0033 0.0016
                         'International Tables Vol C Tables 4.2.6.8 and 6.1.1.4'
    'H' 'H' 0.0000 0.0000
                         'International Tables Vol C Tables 4.2.6.8 and 6.1.1.4'
    'N' 'N' 0.0061 0.0033
                         'International Tables Vol C Tables 4.2.6.8 and 6.1.1.4'
    'O' 'O' 0.0106 0.0060
                         'International Tables Vol C Tables 4.2.6.8 and 6.1.1.4'
    'F' 'F' 0.0171 0.0103
                         'International Tables Vol C Tables 4.2.6.8 and 6.1.1.4'
    'S' 'S' 0.1246 0.1234
                         'International Tables Vol C Tables 4.2.6.8 and 6.1.1.4'
_computing_data_collection     'APEX2 (Bruker, 2009)'
_computing_cell_refinement     'SAINT (Bruker, 2009)'
_computing_data_reduction     'SAINT (Bruker, 2009)'
_computing_structure_solution     'SHELXTL (Sheldrick, 2008)'
_computing_structure_refinement     'SHELXTL (Sheldrick, 2008)'
_computing_molecular_graphics     'SHELXTL (Sheldrick, 2008)'
_computing_publication_material
;
SHELXTL (Sheldrick, 2008) and PLATON (Spek, 2009)
;
loop_
    _atom_site_type_symbol
    _atom_site_label
    _atom_site_fract_x
    _atom_site_fract_y
    _atom_site_fract_z
    _atom_site_U_iso_or_equiv
    _atom_site_adp_type
    _atom_site_calc_flag
    _atom_site_refinement_flags
    _atom_site_occupancy
    _atom_site_symmetry_multiplicity
    _atom_site_disorder_assembly
    _atom_site_disorder_group
    S S1 0.15583(3) 0.82030(5) 0.44595(2) 0.06259(17) Uani d . 1 1 . .
    F F1 0.77333(9) 0.33903(13) 0.20221(6) 0.0943(5) Uani d . 1 1 . .
    F F2 0.46943(11) 1.25156(10) 0.31200(6) 0.1043(5) Uani d . 1 1 . .
    O O1 0.29532(7) 0.74319(10) 0.40602(4) 0.0469(3) Uani d . 1 1 . .
    O O2 0.38526(11) 1.29292(12) 0.42547(7) 0.0812(5) Uani d . 1 1 . .
    O O3 0.39200(10) 0.53070(12) 0.41580(6) 0.0697(5) Uani d . 1 1 . .
    N N1 0.39553(9) 0.85596(11) 0.44436(5) 0.0439(3) Uani d . 1 1 . .
    N N2 0.31768(8) 0.88887(11) 0.45963(5) 0.0420(3) Uani d . 1 1 . .
    N N3 0.32987(9) 1.09806(11) 0.48147(6) 0.0462(3) Uani d . 1 1 . .
    C C1 0.64272(12) 0.56922(18) 0.24724(7) 0.0583(5) Uani d . 1 1 . .
    H H1A 0.6243 0.6433 0.2366 0.070 Uiso calc R 1 1 . .
    C C2 0.69619(13) 0.5084(2) 0.21659(8) 0.0673(6) Uani d . 1 1 . .
    H H2A 0.7141 0.5411 0.1858 0.081 Uiso calc R 1 1 . .
    C C3 0.72171(12) 0.4003(2) 0.23261(8) 0.0616(5) Uani d . 1 1 . .
    C C4 0.69747(13) 0.34894(18) 0.27745(9) 0.0635(5) Uani d . 1 1 . .
    H H4A 0.7161 0.2744 0.2873 0.076 Uiso calc R 1 1 . .
    C C5 0.64462(12) 0.41028(16) 0.30795(8) 0.0569(5) Uani d . 1 1 . .
    H H5A 0.6277 0.3764 0.3388 0.068 Uiso calc R 1 1 . .
    C C6 0.61605(10) 0.52180(14) 0.29362(6) 0.0456(4) Uani d . 1 1 . .
    C C7 0.55723(10) 0.58586(14) 0.32581(6) 0.0451(4) Uani d . 1 1 . .
    C C8 0.50339(11) 0.52572(14) 0.35719(7) 0.0504(4) Uani d . 1 1 . .
    H H8A 0.5062 0.4445 0.3594 0.061 Uiso calc R 1 1 . .
    C C9 0.44575(11) 0.58574(14) 0.38513(7) 0.0498(4) Uani d . 1 1 . .
    C C10 0.43949(10) 0.70772(13) 0.38186(6) 0.0432(4) Uani d . 1 1 . .
    C C11 0.49340(10) 0.76946(13) 0.35017(6) 0.0428(4) Uani d . 1 1 . .
    C C12 0.55155(11) 0.70777(14) 0.32334(7) 0.0473(4) Uani d . 1 1 . .
    H H12A 0.5878 0.7488 0.3031 0.057 Uiso calc R 1 1 . .
    C C13 0.48645(11) 0.89862(13) 0.34198(6) 0.0442(4) Uani d . 1 1 . .
    C C14 0.41390(13) 0.94776(16) 0.31948(8) 0.0605(5) Uani d . 1 1 . .
    H H14A 0.3680 0.8998 0.3111 0.073 Uiso calc R 1 1 . .
    C C15 0.40759(16) 1.06664(18) 0.30901(9) 0.0715(6) Uani d . 1 1 . .
    H H15A 0.3585 1.0987 0.2935 0.086 Uiso calc R 1 1 . .
    C C16 0.47502(17) 1.13499(16) 0.32200(9) 0.0669(6) Uani d . 1 1 . .
    C C17 0.54758(16) 1.09168(18) 0.34457(10) 0.0725(6) Uani d . 1 1 . .
    H H17A 0.5925 1.1412 0.3533 0.087 Uiso calc R 1 1 . .
    C C18 0.55406(13) 0.97158(16) 0.35447(8) 0.0591(5) Uani d . 1 1 . .
    H H18A 0.6038 0.9405 0.3695 0.071 Uiso calc R 1 1 . .
    C C19 0.37959(10) 0.77082(13) 0.41218(6) 0.0410(3) Uani d . 1 1 . .
    C C20 0.25662(11) 0.82095(14) 0.43819(6) 0.0434(4) Uani d . 1 1 . .
    C C21 0.30977(12) 0.98278(14) 0.49890(7) 0.0497(4) Uani d . 1 1 . .
    H H21A 0.2528 0.9833 0.5093 0.060 Uiso calc R 1 1 . .
    H H21B 0.3460 0.9643 0.5301 0.060 Uiso calc R 1 1 . .
    C C22 0.28404(13) 1.13579(17) 0.43316(8) 0.0602(5) Uani d . 1 1 . .
    H H22A 0.2249 1.1204 0.4352 0.072 Uiso calc R 1 1 . .
    H H22B 0.3030 1.0927 0.4033 0.072 Uiso calc R 1 1 . .
    C C23 0.29823(15) 1.26587(18) 0.42564(9) 0.0719(6) Uani d . 1 1 . .
    H H23A 0.2698 1.2908 0.3925 0.086 Uiso calc R 1 1 . .
    H H23B 0.2744 1.3088 0.4539 0.086 Uiso calc R 1 1 . .
    C C24 0.42904(15) 1.25413(18) 0.47370(12) 0.0814(7) Uani d . 1 1 . .
    H H24A 0.4074 1.2946 0.5034 0.098 Uiso calc R 1 1 . .
    H H24B 0.4879 1.2729 0.4731 0.098 Uiso calc R 1 1 . .
    C C25 0.41867(12) 1.12362(16) 0.48025(10) 0.0644(5) Uani d . 1 1 . .
    H H25A 0.4414 1.0825 0.4510 0.077 Uiso calc R 1 1 . .
    H H25B 0.4484 1.0978 0.5129 0.077 Uiso calc R 1 1 . .
    H H1O3 0.3975(15) 0.462(2) 0.4167(10) 0.085(8) Uiso d . 1 1 . .
loop_
    _atom_site_aniso_label
    _atom_site_aniso_U_11
    _atom_site_aniso_U_22
    _atom_site_aniso_U_33
    _atom_site_aniso_U_12
    _atom_site_aniso_U_13
    _atom_site_aniso_U_23
    S1 0.0450(3) 0.0795(4) 0.0650(3) -0.0045(2) 0.0151(2) 0.0078(2)
    F1 0.0814(9) 0.1175(12) 0.0876(9) 0.0413(8) 0.0312(7) -0.0178(8)
    F2 0.1615(16) 0.0372(6) 0.1162(11) -0.0069(7) 0.0247(11) 0.0151(7)
    O1 0.0495(7) 0.0439(6) 0.0489(6) -0.0027(5) 0.0138(5) -0.0051(5)
    O2 0.0963(12) 0.0428(7) 0.1116(12) 0.0026(7) 0.0566(10) 0.0151(8)
    O3 0.0916(11) 0.0357(7) 0.0894(10) -0.0003(7) 0.0576(9) 0.0079(6)
    N1 0.0444(7) 0.0367(7) 0.0522(7) -0.0046(5) 0.0149(6) -0.0034(6)
    N2 0.0448(8) 0.0333(6) 0.0500(7) -0.0026(5) 0.0170(6) -0.0023(5)
    N3 0.0476(8) 0.0344(7) 0.0585(8) 0.0001(6) 0.0167(6) -0.0009(6)
    C1 0.0570(11) 0.0596(11) 0.0609(10) 0.0109(9) 0.0209(9) 0.0060(9)
    C2 0.0602(13) 0.0873(15) 0.0574(10) 0.0148(11) 0.0241(9) 0.0043(10)
    C3 0.0450(10) 0.0789(14) 0.0621(11) 0.0153(9) 0.0114(8) -0.0157(10)
    C4 0.0587(12) 0.0581(11) 0.0748(13) 0.0153(9) 0.0117(10) -0.0077(10)
    C5 0.0599(11) 0.0527(10) 0.0597(10) 0.0059(8) 0.0163(9) 0.0002(8)
    C6 0.0416(9) 0.0453(9) 0.0509(8) 0.0004(7) 0.0105(7) -0.0044(7)
    C7 0.0450(9) 0.0416(8) 0.0501(8) -0.0016(7) 0.0129(7) -0.0034(7)
    C8 0.0615(11) 0.0322(8) 0.0603(10) 0.0012(7) 0.0230(8) 0.0000(7)
    C9 0.0603(11) 0.0364(8) 0.0557(9) -0.0037(7) 0.0249(8) 0.0004(7)
    C10 0.0481(9) 0.0341(8) 0.0492(8) -0.0036(6) 0.0165(7) -0.0048(6)
    C11 0.0440(9) 0.0343(8) 0.0513(8) -0.0074(6) 0.0123(7) -0.0036(6)
    C12 0.0454(9) 0.0416(8) 0.0569(9) -0.0088(7) 0.0179(8) -0.0020(7)
    C13 0.0510(10) 0.0348(8) 0.0488(8) -0.0092(7) 0.0174(7) -0.0038(6)
    C14 0.0619(12) 0.0458(10) 0.0732(12) -0.0109(9) 0.0013(10) 0.0040(9)
    C15 0.0857(16) 0.0513(11) 0.0769(13) 0.0032(11) 0.0012(12) 0.0133(10)
    C16 0.0993(17) 0.0350(9) 0.0689(12) -0.0083(10) 0.0234(12) 0.0032(8)
    C17 0.0840(16) 0.0447(11) 0.0906(15) -0.0277(11) 0.0186(13) -0.0078(10)
    C18 0.0573(11) 0.0458(10) 0.0753(12) -0.0151(8) 0.0122(9) -0.0045(9)
    C19 0.0456(9) 0.0325(7) 0.0464(8) -0.0056(6) 0.0137(7) 0.0005(6)
    C20 0.0472(9) 0.0408(8) 0.0434(8) -0.0030(7) 0.0127(7) 0.0057(6)
    C21 0.0621(11) 0.0389(8) 0.0509(9) -0.0035(7) 0.0232(8) -0.0050(7)
    C22 0.0640(12) 0.0498(10) 0.0677(12) 0.0024(9) 0.0110(10) 0.0033(9)
    C23 0.0871(16) 0.0531(11) 0.0778(13) 0.0152(11) 0.0208(12) 0.0155(10)
    C24 0.0629(13) 0.0455(11) 0.139(2) -0.0091(9) 0.0271(15) 0.0061(13)
    C25 0.0505(11) 0.0415(10) 0.1024(16) -0.0016(8) 0.0153(10) 0.0027(10)
_geom_special_details
;
All e.s.d.'s (except the e.s.d. in the dihedral angle between two l.s. planes)
are estimated using the full covariance matrix. The cell e.s.d.'s are taken
into account individually in the estimation of e.s.d.'s in distances, angles
and torsion angles; correlations between e.s.d.'s in cell parameters are only
used when they are defined by crystal symmetry. An approximate (isotropic)
treatment of cell e.s.d.'s is used for estimating e.s.d.'s involving l.s.
planes.
;
loop_
    _geom_bond_atom_site_label_1
    _geom_bond_atom_site_label_2
    _geom_bond_site_symmetry_2
    _geom_bond_distance
    _geom_bond_publ_flag
    S1 C20 . 1.6445(17) ?
    F1 C3 . 1.365(2) ?
    F2 C16 . 1.356(2) ?
    O1 C20 . 1.3834(18) ?
    O1 C19 . 1.3868(19) ?
    O2 C23 . 1.431(3) ?
    O2 C24 . 1.436(3) ?
    O3 C9 . 1.3577(18) ?
    O3 H1O3 . 0.78(3) ?
    N1 C19 . 1.283(2) ?
    N1 N2 . 1.3871(18) ?
    N2 C20 . 1.334(2) ?
    N2 C21 . 1.4749(19) ?
    N3 C21 . 1.432(2) ?
    N3 C22 . 1.448(3) ?
    N3 C25 . 1.458(2) ?
    C1 C2 . 1.386(2) ?
    C1 C6 . 1.391(2) ?
    C1 H1A . 0.9300 ?
    C2 C3 . 1.353(3) ?
    C2 H2A . 0.9300 ?
    C3 C4 . 1.362(3) ?
    C4 C5 . 1.380(2) ?
    C4 H4A . 0.9300 ?
    C5 C6 . 1.392(2) ?
    C5 H5A . 0.9300 ?
    C6 C7 . 1.485(2) ?
    C7 C12 . 1.395(2) ?
    C7 C8 . 1.397(2) ?
    C8 C9 . 1.387(2) ?
    C8 H8A . 0.9300 ?
    C9 C10 . 1.398(2) ?
    C10 C11 . 1.412(2) ?
    C10 C19 . 1.464(2) ?
    C11 C12 . 1.387(2) ?
    C11 C13 . 1.492(2) ?
    C12 H12A . 0.9300 ?
    C13 C14 . 1.378(3) ?
    C13 C18 . 1.386(2) ?
    C14 C15 . 1.385(3) ?
    C14 H14A . 0.9300 ?
    C15 C16 . 1.355(3) ?
    C15 H15A . 0.9300 ?
    C16 C17 . 1.353(3) ?
    C17 C18 . 1.396(3) ?
    C17 H17A . 0.9300 ?
    C18 H18A . 0.9300 ?
    C21 H21A . 0.9700 ?
    C21 H21B . 0.9700 ?
    C22 C23 . 1.516(3) ?
    C22 H22A . 0.9700 ?
    C22 H22B . 0.9700 ?
    C23 H23A . 0.9700 ?
    C23 H23B . 0.9700 ?
    C24 C25 . 1.509(3) ?
    C24 H24A . 0.9700 ?
    C24 H24B . 0.9700 ?
    C25 H25A . 0.9700 ?
    C25 H25B . 0.9700 ?
loop_
    _geom_angle_atom_site_label_1
    _geom_angle_atom_site_label_2
    _geom_angle_atom_site_label_3
    _geom_angle_site_symmetry_1
    _geom_angle_site_symmetry_3
    _geom_angle
    _geom_angle_publ_flag
    C20 O1 C19 . . 105.32(12) ?
    C23 O2 C24 . . 110.36(15) ?
    C9 O3 H1O3 . . 113.7(18) ?
    C19 N1 N2 . . 103.95(13) ?
    C20 N2 N1 . . 112.27(12) ?
    C20 N2 C21 . . 126.91(14) ?
    N1 N2 C21 . . 120.62(13) ?
    C21 N3 C22 . . 114.98(15) ?
    C21 N3 C25 . . 115.67(14) ?
    C22 N3 C25 . . 111.09(15) ?
    C2 C1 C6 . . 121.44(18) ?
    C2 C1 H1A . . 119.3 ?
    C6 C1 H1A . . 119.3 ?
    C3 C2 C1 . . 118.32(18) ?
    C3 C2 H2A . . 120.8 ?
    C1 C2 H2A . . 120.8 ?
    C2 C3 C4 . . 123.01(17) ?
    C2 C3 F1 . . 118.72(18) ?
    C4 C3 F1 . . 118.27(19) ?
    C3 C4 C5 . . 118.36(19) ?
    C3 C4 H4A . . 120.8 ?
    C5 C4 H4A . . 120.8 ?
    C4 C5 C6 . . 121.45(17) ?
    C4 C5 H5A . . 119.3 ?
    C6 C5 H5A . . 119.3 ?
    C1 C6 C5 . . 117.43(15) ?
    C1 C6 C7 . . 121.40(15) ?
    C5 C6 C7 . . 121.14(15) ?
    C12 C7 C8 . . 118.31(14) ?
    C12 C7 C6 . . 120.54(14) ?
    C8 C7 C6 . . 121.07(14) ?
    C9 C8 C7 . . 120.80(15) ?
    C9 C8 H8A . . 119.6 ?
    C7 C8 H8A . . 119.6 ?
    O3 C9 C8 . . 122.70(15) ?
    O3 C9 C10 . . 116.67(14) ?
    C8 C9 C10 . . 120.62(14) ?
    C9 C10 C11 . . 119.10(14) ?
    C9 C10 C19 . . 120.39(13) ?
    C11 C10 C19 . . 120.48(14) ?
    C12 C11 C10 . . 119.26(14) ?
    C12 C11 C13 . . 118.65(13) ?
    C10 C11 C13 . . 121.99(13) ?
    C11 C12 C7 . . 121.89(14) ?
    C11 C12 H12A . . 119.1 ?
    C7 C12 H12A . . 119.1 ?
    C14 C13 C18 . . 118.30(16) ?
    C14 C13 C11 . . 120.80(15) ?
    C18 C13 C11 . . 120.83(17) ?
    C13 C14 C15 . . 121.73(19) ?
    C13 C14 H14A . . 119.1 ?
    C15 C14 H14A . . 119.1 ?
    C16 C15 C14 . . 118.1(2) ?
    C16 C15 H15A . . 120.9 ?
    C14 C15 H15A . . 120.9 ?
    C17 C16 C15 . . 122.69(18) ?
    C17 C16 F2 . . 118.7(2) ?
    C15 C16 F2 . . 118.6(2) ?
    C16 C17 C18 . . 119.03(19) ?
    C16 C17 H17A . . 120.5 ?
    C18 C17 H17A . . 120.5 ?
    C13 C18 C17 . . 120.1(2) ?
    C13 C18 H18A . . 119.9 ?
    C17 C18 H18A . . 119.9 ?
    N1 C19 O1 . . 113.05(13) ?
    N1 C19 C10 . . 126.79(15) ?
    O1 C19 C10 . . 120.12(13) ?
    N2 C20 O1 . . 105.36(13) ?
    N2 C20 S1 . . 130.84(12) ?
    O1 C20 S1 . . 123.79(12) ?
    N3 C21 N2 . . 115.25(13) ?
    N3 C21 H21A . . 108.5 ?
    N2 C21 H21A . . 108.5 ?
    N3 C21 H21B . . 108.5 ?
    N2 C21 H21B . . 108.5 ?
    H21A C21 H21B . . 107.5 ?
    N3 C22 C23 . . 109.02(18) ?
    N3 C22 H22A . . 109.9 ?
    C23 C22 H22A . . 109.9 ?
    N3 C22 H22B . . 109.9 ?
    C23 C22 H22B . . 109.9 ?
    H22A C22 H22B . . 108.3 ?
    O2 C23 C22 . . 111.55(16) ?
    O2 C23 H23A . . 109.3 ?
    C22 C23 H23A . . 109.3 ?
    O2 C23 H23B . . 109.3 ?
    C22 C23 H23B . . 109.3 ?
    H23A C23 H23B . . 108.0 ?
    O2 C24 C25 . . 110.3(2) ?
    O2 C24 H24A . . 109.6 ?
    C25 C24 H24A . . 109.6 ?
    O2 C24 H24B . . 109.6 ?
    C25 C24 H24B . . 109.6 ?
    H24A C24 H24B . . 108.1 ?
    N3 C25 C24 . . 108.40(16) ?
    N3 C25 H25A . . 110.0 ?
    C24 C25 H25A . . 110.0 ?
    N3 C25 H25B . . 110.0 ?
    C24 C25 H25B . . 110.0 ?
    H25A C25 H25B . . 108.4 ?
loop_
    _geom_torsion_atom_site_label_1
    _geom_torsion_atom_site_label_2
    _geom_torsion_atom_site_label_3
    _geom_torsion_atom_site_label_4
    _geom_torsion_site_symmetry_1
    _geom_torsion_site_symmetry_2
    _geom_torsion_site_symmetry_3
    _geom_torsion_site_symmetry_4
    _geom_torsion
    _geom_torsion_publ_flag
    C19 N1 N2 C20 . . . . 2.31(17) ?
    C19 N1 N2 C21 . . . . 177.47(14) ?
    C6 C1 C2 C3 . . . . 0.5(3) ?
    C1 C2 C3 C4 . . . . -0.2(3) ?
    C1 C2 C3 F1 . . . . 178.97(19) ?
    C2 C3 C4 C5 . . . . -0.2(3) ?
    F1 C3 C4 C5 . . . . -179.36(19) ?
    C3 C4 C5 C6 . . . . 0.2(3) ?
    C2 C1 C6 C5 . . . . -0.5(3) ?
    C2 C1 C6 C7 . . . . -178.59(18) ?
    C4 C5 C6 C1 . . . . 0.1(3) ?
    C4 C5 C6 C7 . . . . 178.19(18) ?
    C1 C6 C7 C12 . . . . -24.7(3) ?
    C5 C6 C7 C12 . . . . 157.23(18) ?
    C1 C6 C7 C8 . . . . 152.03(18) ?
    C5 C6 C7 C8 . . . . -26.0(3) ?
    C12 C7 C8 C9 . . . . 0.0(3) ?
    C6 C7 C8 C9 . . . . -176.80(17) ?
    C7 C8 C9 O3 . . . . 179.61(18) ?
    C7 C8 C9 C10 . . . . 0.9(3) ?
    O3 C9 C10 C11 . . . . -179.50(17) ?
    C8 C9 C10 C11 . . . . -0.8(3) ?
    O3 C9 C10 C19 . . . . 2.4(3) ?
    C8 C9 C10 C19 . . . . -178.88(17) ?
    C9 C10 C11 C12 . . . . -0.4(3) ?
    C19 C10 C11 C12 . . . . 177.73(16) ?
    C9 C10 C11 C13 . . . . 175.85(17) ?
    C19 C10 C11 C13 . . . . -6.0(3) ?
    C10 C11 C12 C7 . . . . 1.4(3) ?
    C13 C11 C12 C7 . . . . -174.96(17) ?
    C8 C7 C12 C11 . . . . -1.2(3) ?
    C6 C7 C12 C11 . . . . 175.63(16) ?
    C12 C11 C13 C14 . . . . 116.54(19) ?
    C10 C11 C13 C14 . . . . -59.7(2) ?
    C12 C11 C13 C18 . . . . -60.4(2) ?
    C10 C11 C13 C18 . . . . 123.36(18) ?
    C18 C13 C14 C15 . . . . 0.4(3) ?
    C11 C13 C14 C15 . . . . -176.60(18) ?
    C13 C14 C15 C16 . . . . -0.6(3) ?
    C14 C15 C16 C17 . . . . 0.1(3) ?
    C14 C15 C16 F2 . . . . -179.89(19) ?
    C15 C16 C17 C18 . . . . 0.7(3) ?
    F2 C16 C17 C18 . . . . -179.34(19) ?
    C14 C13 C18 C17 . . . . 0.4(3) ?
    C11 C13 C18 C17 . . . . 177.39(17) ?
    C16 C17 C18 C13 . . . . -0.9(3) ?
    N2 N1 C19 O1 . . . . -1.38(17) ?
    N2 N1 C19 C10 . . . . 176.19(14) ?
    C20 O1 C19 N1 . . . . 0.08(17) ?
    C20 O1 C19 C10 . . . . -177.68(13) ?
    C9 C10 C19 N1 . . . . 125.76(19) ?
    C11 C10 C19 N1 . . . . -52.3(2) ?
    C9 C10 C19 O1 . . . . -56.8(2) ?
    C11 C10 C19 O1 . . . . 125.07(16) ?
    N1 N2 C20 O1 . . . . -2.28(16) ?
    C21 N2 C20 O1 . . . . -177.07(14) ?
    N1 N2 C20 S1 . . . . 176.89(12) ?
    C21 N2 C20 S1 . . . . 2.1(2) ?
    C19 O1 C20 N2 . . . . 1.33(15) ?
    C19 O1 C20 S1 . . . . -177.92(12) ?
    C22 N3 C21 N2 . . . . 54.9(2) ?
    C25 N3 C21 N2 . . . . -76.8(2) ?
    C20 N2 C21 N3 . . . . -116.90(18) ?
    N1 N2 C21 N3 . . . . 68.7(2) ?
    C21 N3 C22 C23 . . . . 168.57(15) ?
    C25 N3 C22 C23 . . . . -57.65(19) ?
    C24 O2 C23 C22 . . . . -57.5(2) ?
    N3 C22 C23 O2 . . . . 56.2(2) ?
    C23 O2 C24 C25 . . . . 59.3(2) ?
    C21 N3 C25 C24 . . . . -166.88(18) ?
    C22 N3 C25 C24 . . . . 59.7(2) ?
    O2 C24 C25 N3 . . . . -59.7(2) ?
loop_
    _geom_hbond_atom_site_label_D
    _geom_hbond_atom_site_label_H
    _geom_hbond_atom_site_label_A
    _geom_hbond_site_symmetry_A
    _geom_hbond_distance_DH
    _geom_hbond_distance_HA
    _geom_hbond_distance_DA
    _geom_hbond_angle_DHA
    _geom_hbond_publ_flag
    O3 H1O3 O2 1_545 0.79(2) 1.95(2) 2.728(2) 167(2) yes
    C5 H5A S1 3_545 0.93 2.80 3.639(2) 151 yes
    C12 H12A F1 4_655 0.93 2.47 3.292(2) 148 yes
    C23 H23A F1 2_665 0.97 2.51 3.462(3) 167 yes
    C1 H1A Cg1 2_655 0.93 2.91 3.414(2) 115 yes
