# Supplementary material for: 5-(4,4′′-Difluoro-5′-hy­droxy-1,1′:3′,1′′-terphenyl-4′-yl)-3-(morpholin-4-ylmeth­yl)-1,3,4-oxadiazole-2(3H)-thione
Source: Acta Crystallogr Sect E Struct Rep Online. 2011 Nov 19;67(Pt 12):o3372. doi: 10.1107/S1600536811048471 (PMC3239015; doi:10.1107/S1600536811048471)
Supplement: Supplementary file 2 [file e-67-o3372-Isup2.hkl]

# 
# h,k,l, Fc-squared, Fo-squared, sigma(Fo-squared) and status flag 
# 
data_I
_shelx_title ' mo_bks24_0m in C2/c (RT)' 
_shelx_refln_list_code          4 
_shelx_F_calc_maximum      595.40 
_exptl_crystal_F_000      2000.00 
_reflns_d_resolution_high  0.7309 
 
loop_ 
 _symmetry_equiv_pos_as_xyz 
 'x, y, z' 
 '-x, y, -z+1/2' 
 'x+1/2, y+1/2, z' 
 '-x+1/2, y+1/2, -z+1/2' 
 '-x, -y, -z' 
 'x, -y, z-1/2' 
 '-x+1/2, -y+1/2, -z' 
 'x+1/2, -y+1/2, z-1/2' 
 
_cell_length_a    16.0547 
_cell_length_b    11.4125 
_cell_length_c    25.3644 
_cell_angle_alpha  90.000 
_cell_angle_beta   94.202 
_cell_angle_gamma  90.000 
 
_shelx_F_squared_multiplier     1.000 
 
loop_ 
 _refln_index_h 
 _refln_index_k 
 _refln_index_l 
 _refln_F_squared_calc 
 _refln_F_squared_meas 
 _refln_F_squared_sigma 
 _refln_observed_status 
   2   0   0     2365.68     2433.21     39.32 o 
   4   0   0     1292.90     1235.55     23.41 o 
   6   0   0      101.68      127.91      9.62 o 
   8   0   0     2028.29     2383.01     44.46 o 
  10   0   0      538.00      643.03     18.39 o 
  12   0   0      103.44      110.33     12.61 o 
  14   0   0      612.51      729.87     52.75 o 
  16   0   0       30.10       47.54     25.60 o 
  18   0   0      665.93      666.07     57.81 o 
  20   0   0      437.20      419.45     57.09 o 
   1   1   0      129.65       98.71      6.43 o 
   3   1   0     6217.43     7008.81     85.44 o 
   5   1   0     1258.96     1146.19     21.43 o 
   7   1   0     8455.29     8630.96     91.32 o 
   9   1   0      282.71      274.10     10.36 o 
  11   1   0     3039.48     3161.78     42.26 o 
  13   1   0       19.39       17.27      7.48 o 
  15   1   0      563.48      556.28     35.89 o 
  17   1   0        1.46        5.42     18.21 o 
  19   1   0      342.79      330.15     34.66 o 
  21   1   0        0.72       -3.64     47.59 o 
   0   2   0     9096.17     9473.14    148.95 o 
   2   2   0     2041.60     2148.04     37.77 o 
   4   2   0     9469.81     9700.00    118.75 o 
   6   2   0       12.59       10.56      2.71 o 
   8   2   0      123.59      133.76     15.27 o 
  10   2   0      856.09      715.03     17.05 o 
  12   2   0        4.34        6.10      5.47 o 
  14   2   0      324.21      334.96     21.36 o 
  16   2   0       91.54      152.81     23.66 o 
  18   2   0       24.98       21.71     19.21 o 
  20   2   0       30.07       15.62     21.17 o 
   1   3   0      976.59     1027.02     40.57 o 
   3   3   0     4532.33     4198.21     54.55 o 
   5   3   0      295.64      333.63      9.19 o 
   7   3   0        0.38       15.70      3.03 o 
   9   3   0    18792.11    19336.71    199.71 o 
  13   3   0      255.52      229.04     23.44 o 
  15   3   0       62.46       37.06     16.68 o 
  17   3   0      371.60      333.07     32.00 o 
  19   3   0      261.87      304.29     34.32 o 
  21   3   0        4.95       -0.87     59.13 o 
   0   4   0     1199.39      947.40     22.05 o 
   2   4   0     8318.00     8597.17     91.06 o 
   4   4   0       25.09       47.21      5.62 o 
   6   4   0      149.13      189.62      8.07 o 
   8   4   0      258.95      269.99      9.11 o 
  10   4   0     2113.88     2288.09     41.19 o 
  12   4   0      774.68      776.35     23.58 o 
  14   4   0        0.03       -3.52     10.78 o 
  16   4   0      977.63     1016.17     74.29 o 
  18   4   0        0.52        8.69     18.75 o 
  20   4   0       40.65       48.47     23.19 o 
   1   5   0    30908.88    32203.34    327.53 o 
   3   5   0     4970.64     4831.82     58.80 o 
   5   5   0       67.56       75.32      6.16 o 
   7   5   0      241.62      273.39     10.73 o 
   9   5   0      394.75      390.59     14.59 o 
  11   5   0     2495.29     2504.30     48.41 o 
  13   5   0       30.06       33.27      9.42 o 
  15   5   0      101.38      103.92     19.51 o 
  17   5   0        2.99      -13.90     15.38 o 
  19   5   0       80.59       92.25     52.06 o 
   0   6   0     9643.08    11896.41    194.41 o 
   2   6   0    12543.52    14317.51    150.89 o 
   4   6   0      615.59      643.92     17.47 o 
   6   6   0       38.80       64.79      6.87 o 
   8   6   0     2149.23     2095.46     39.33 o 
  10   6   0        2.03       -7.00      7.76 o 
  12   6   0      222.90      176.32     17.26 o 
  14   6   0      391.20      330.27     19.33 o 
  16   6   0      139.97      186.57     20.36 o 
  18   6   0        9.05      -16.75     16.75 o 
  20   6   0       72.75       93.68     38.11 o 
   1   7   0     3784.51     4001.23     57.02 o 
   3   7   0      329.19      304.12     13.49 o 
   5   7   0        3.67       -3.49      3.49 o 
   7   7   0     1961.89     1890.91     42.23 o 
   9   7   0      494.34      551.35     23.68 o 
  11   7   0     1344.29     1288.34     38.49 o 
  13   7   0        0.42        5.53     10.67 o 
  15   7   0        9.27        9.77     10.20 o 
  17   7   0        0.08       -3.15     24.14 o 
  19   7   0       60.51       60.64     34.21 o 
   0   8   0     3372.69     3483.45     59.55 o 
   2   8   0       95.31       68.26      8.66 o 
   4   8   0     3367.70     3107.79     54.46 o 
   6   8   0      728.24      832.39     29.38 o 
   8   8   0      281.30      282.06     21.41 o 
  10   8   0     5311.72     5346.50    103.30 o 
  12   8   0      668.25      637.41     27.67 o 
  14   8   0        0.41      -16.37     16.37 o 
  16   8   0       63.47       85.71     16.84 o 
  18   8   0        2.23        3.04     30.46 o 
   1   9   0      156.53      197.74     10.55 o 
   3   9   0      210.62      192.99     11.76 o 
   5   9   0     1360.88     1322.43     32.78 o 
   7   9   0     3555.13     3532.41     64.00 o 
   9   9   0      238.99      258.38     23.25 o 
  11   9   0      270.62      317.84     29.92 o 
  13   9   0        9.65       10.24     12.66 o 
  15   9   0        0.10       13.66     13.68 o 
  17   9   0        0.51        6.14     19.40 o 
   0  10   0       35.15        9.65      9.86 o 
   2  10   0       17.28       45.01      8.03 o 
   4  10   0       38.54       38.71      9.18 o 
   6  10   0      629.19      593.52     29.13 o 
   8  10   0      227.95      181.33     39.95 o 
  10  10   0     1312.28     1560.27     59.28 o 
  12  10   0       20.32       34.93     17.57 o 
  14  10   0       77.89       73.57     17.21 o 
  16  10   0       81.52       72.30     13.74 o 
   1  11   0      785.36      690.89     23.17 o 
   3  11   0        6.20       13.05     10.65 o 
   5  11   0      391.39      327.89     21.13 o 
   7  11   0       91.09      112.08     19.13 o 
   9  11   0        1.48        1.36     15.43 o 
  11  11   0       32.97        3.01     17.20 o 
  13  11   0      154.80      192.11     21.24 o 
  15  11   0        1.23       -4.70     11.17 o 
   0  12   0      180.73      158.19     36.82 o 
   2  12   0      153.54      108.92     18.45 o 
   4  12   0      219.71      223.92     22.18 o 
   6  12   0      172.82      206.76     26.33 o 
   8  12   0       71.38       73.88     16.60 o 
  10  12   0      237.62      224.08     23.66 o 
  12  12   0        1.27        7.48     14.25 o 
   1  13   0       16.66       -8.15     18.83 o 
   3  13   0       38.28        6.24     14.88 o 
   5  13   0      254.63      322.03     33.70 o 
   7  13   0      251.22      286.54     32.37 o 
   9  13   0      331.54      402.08     39.56 o 
  11  13   0        0.22      -14.07     14.07 o 
   0  14   0      245.50      199.44     44.39 o 
   2  14   0       23.94        4.07     20.91 o 
   4  14   0      105.69       81.19     23.46 o 
   6  14   0      186.83      186.83     29.54 o 
   8  14   0        8.89      -12.22     18.80 o 
   1  15   0        5.59       -7.82     22.78 o 
   3  15   0       11.58        0.21     35.11 o 
   5  15   0       26.13       49.68     38.87 o 
 -21   1   1      153.54      139.81     30.28 o 
 -19   1   1      100.56       99.72     24.84 o 
 -17   1   1      932.96      934.11     45.82 o 
 -15   1   1      144.19      165.64     22.62 o 
 -13   1   1      113.51      103.44      8.02 o 
 -11   1   1      139.38      127.14      8.87 o 
  -9   1   1      342.91      322.91      8.49 o 
  -7   1   1     3768.70     3931.88     43.98 o 
  -5   1   1     7743.51     7561.87     85.28 o 
  -3   1   1     6587.74     7046.42    147.40 o 
  -1   1   1     1988.08     2210.94     31.30 o 
   1   1   1    11306.93    11697.38    159.03 o 
   3   1   1     1168.10     1275.27     40.26 o 
   5   1   1    21372.22    20525.35    225.72 o 
   7   1   1      340.25      394.31      8.21 o 
   9   1   1     3477.55     3577.75     41.69 o 
  11   1   1      468.40      435.24     13.75 o 
  13   1   1      177.29      145.62     29.19 o 
  15   1   1      290.31      320.11     29.28 o 
  17   1   1      260.83      297.83     31.30 o 
  19   1   1        3.50        8.85     20.41 o 
  21   1   1      406.90      400.71     40.36 o 
 -20   2   1       26.26       22.84     25.86 o 
 -18   2   1      479.10      465.69     38.09 o 
 -16   2   1        8.73       -6.89     16.13 o 
 -14   2   1     1333.37     1374.73     30.85 o 
 -12   2   1     1345.70      746.41     50.00 o 
 -10   2   1        7.84        0.63      6.86 o 
  -8   2   1     9688.35    10346.36    128.43 o 
  -6   2   1     1838.23     1994.33     34.41 o 
  -4   2   1      438.36      628.31     11.16 o 
  -2   2   1    14376.84    14621.73    198.51 o 
   0   2   1     2218.81     2312.55     27.78 o 
   2   2   1    73900.25    71644.44    859.55 o 
   4   2   1     5533.85     5753.29     72.22 o 
   6   2   1       97.64      149.58      5.49 o 
   8   2   1        6.10       29.03      7.84 o 
  10   2   1     3435.81     3809.28     52.24 o 
  12   2   1     4645.75     4372.06    281.36 o 
  14   2   1      264.04      267.95     26.63 o 
  16   2   1      524.88      568.46     39.06 o 
  18   2   1      180.51      170.86     26.16 o 
  20   2   1      104.63       77.13     33.55 o 
 -21   3   1        8.62      -17.84     21.05 o 
 -19   3   1       32.06        7.05     19.74 o 
 -17   3   1       15.15        2.52     17.11 o 
 -15   3   1      249.18      263.86     20.35 o 
 -13   3   1      121.37      123.38     10.61 o 
 -11   3   1       77.27       75.43     12.10 o 
  -9   3   1      220.08      249.09     14.24 o 
  -7   3   1      792.47      837.52     14.22 o 
  -5   3   1     2200.56     1958.33     31.18 o 
  -3   3   1     1394.07     1355.75     23.08 o 
  -1   3   1     5002.50     4677.65     54.74 o 
   1   3   1     3033.14     3261.99     36.65 o 
   3   3   1    10818.13    11384.28    139.67 o 
   5   3   1       43.12       70.60      6.59 o 
   7   3   1      277.52      333.73     12.36 o 
   9   3   1      235.66      249.95     14.20 o 
  11   3   1      535.83      446.35     36.00 o 
  13   3   1        4.30       -6.20      8.75 o 
  15   3   1      148.92      115.37     23.94 o 
  17   3   1       84.41       61.86     19.67 o 
  19   3   1       53.33       42.20     21.80 o 
  21   3   1       10.08       14.09     23.46 o 
 -20   4   1      135.11      138.82     27.33 o 
 -18   4   1       59.86       52.08     19.69 o 
 -16   4   1      264.18      306.44     51.20 o 
 -14   4   1      213.16      268.29     20.55 o 
 -12   4   1      703.19      716.56     22.31 o 
 -10   4   1      646.50      683.94     23.92 o 
  -8   4   1     9181.04     8832.07    112.40 o 
  -6   4   1     1416.99     1575.71     25.25 o 
  -4   4   1    10601.49    10547.32    131.19 o 
  -2   4   1     6033.26     6713.91     81.71 o 
   0   4   1    21889.56    22491.71    229.21 o 
   2   4   1      425.23      326.90     11.98 o 
   4   4   1     1716.94     1697.84     31.14 o 
   6   4   1     1106.40     1352.27     22.76 o 
   8   4   1      398.24      369.46     29.62 o 
  10   4   1      785.46      940.30     21.13 o 
  12   4   1      794.38      780.78     46.11 o 
  14   4   1      502.46      468.97     50.39 o 
  16   4   1       86.76       69.84     19.05 o 
  18   4   1      177.92      157.48     25.39 o 
  20   4   1        0.37      -21.94     45.79 o 
 -19   5   1       29.64       18.73     36.28 o 
 -17   5   1       80.93      109.27     23.01 o 
 -15   5   1      308.42      339.53     24.99 o 
 -13   5   1       58.02       70.89     10.97 o 
 -11   5   1      890.33      832.84     27.10 o 
  -9   5   1      480.32      560.27     15.00 o 
  -7   5   1      572.26      599.21     14.55 o 
  -5   5   1      235.91      218.58      8.21 o 
  -3   5   1      301.05      316.68     11.14 o 
  -1   5   1     6311.00     6705.81     79.74 o 
   1   5   1     5409.85     6585.22     72.28 o 
   3   5   1     4329.20     4329.19     58.35 o 
   5   5   1      446.16      499.01     13.20 o 
   7   5   1        8.11       -0.08      5.12 o 
   9   5   1      432.19      510.44     20.67 o 
  11   5   1     1621.39     1626.57     38.39 o 
  13   5   1      422.90      382.79     19.79 o 
  15   5   1      543.25      529.11     28.10 o 
  17   5   1       28.94       -7.83     16.48 o 
  19   5   1      106.64       89.59     26.61 o 
 -20   6   1        2.26        3.19     10.34 o 
 -18   6   1      178.43      138.16     31.75 o 
 -16   6   1      225.17      232.65     22.04 o 
 -14   6   1       42.15       38.90     10.13 o 
 -12   6   1      243.79      214.07     17.15 o 
 -10   6   1     1134.50     1150.28     32.94 o 
  -8   6   1      779.91      823.18     22.49 o 
  -6   6   1      109.36      135.35      7.74 o 
  -4   6   1      100.33      167.93      9.68 o 
  -2   6   1        8.79       13.56      8.57 o 
   0   6   1      650.96      971.54     19.23 o 
   2   6   1      574.56      688.87     17.38 o 
   4   6   1       73.36       64.54      6.05 o 
   6   6   1       58.30       46.43      7.22 o 
   8   6   1      361.83      347.25     15.03 o 
  10   6   1        1.36       -0.40      8.53 o 
  12   6   1      338.49      344.09     21.65 o 
  14   6   1       61.57       74.17     11.69 o 
  16   6   1        9.50       13.01     14.62 o 
  18   6   1        1.99       -5.12     16.84 o 
  20   6   1       50.02       34.27     22.35 o 
 -19   7   1        3.98        3.66     11.55 o 
 -17   7   1      125.36      156.93     37.48 o 
 -15   7   1      518.54      494.35     23.47 o 
 -13   7   1      225.17      204.77     32.25 o 
 -11   7   1      453.89      457.06     28.28 o 
  -9   7   1      258.03      248.84     17.80 o 
  -7   7   1      454.27      436.43     22.74 o 
  -5   7   1       35.10        7.47      7.80 o 
  -3   7   1        0.01        8.24      6.14 o 
  -1   7   1       24.33        4.03      4.22 o 
   1   7   1    11922.00    12527.63    134.51 o 
   3   7   1     1311.26     1129.22     19.80 o 
   5   7   1      705.21      569.24     17.97 o 
   7   7   1      442.83      438.14     19.58 o 
   9   7   1      335.96      340.88     20.40 o 
  11   7   1     3975.36     4009.53     81.78 o 
  13   7   1      177.76      181.14     15.65 o 
  15   7   1       98.67       94.83     13.46 o 
  17   7   1       22.47        2.72     17.37 o 
  19   7   1       43.13       39.82     33.18 o 
 -18   8   1        6.39        6.86     12.85 o 
 -16   8   1        8.67       26.04     16.38 o 
 -14   8   1       47.65       38.04     13.10 o 
 -12   8   1       48.63       18.74     11.32 o 
 -10   8   1      250.01      273.22     24.05 o 
  -8   8   1     4041.14     3898.09     67.32 o 
  -6   8   1     1539.14     1612.50     35.42 o 
  -4   8   1      290.56      326.09     13.26 o 
  -2   8   1      801.88      902.21     18.46 o 
   0   8   1        2.65        3.29      4.42 o 
   2   8   1      663.80      593.14     15.05 o 
   4   8   1        5.01       -4.49      4.49 o 
   6   8   1     1173.75     1236.79     30.69 o 
   8   8   1     4446.91     4540.74    119.17 o 
  10   8   1     3673.60     3634.34     76.78 o 
  12   8   1       28.99       26.13     10.70 o 
  14   8   1        0.75       -9.10      9.10 o 
  16   8   1       11.55       12.64     18.28 o 
  18   8   1        0.79        9.16     27.92 o 
 -17   9   1       15.44       13.45     14.02 o 
 -15   9   1       83.26      125.47     34.17 o 
 -13   9   1       84.58       57.63     26.61 o 
 -11   9   1      319.60      409.05     32.58 o 
  -9   9   1     2696.75     2671.84    169.55 o 
  -7   9   1     1918.10     1909.47     41.13 o 
  -5   9   1      235.38      211.32     15.19 o 
  -3   9   1     1693.12     1819.82     37.07 o 
  -1   9   1       46.81       47.13      6.83 o 
   1   9   1       31.13       70.74      7.58 o 
   3   9   1     2019.74     1938.29     36.96 o 
   5   9   1     3199.97     3092.99     57.46 o 
   7   9   1      156.55      198.48     15.45 o 
   9   9   1       93.96       88.84     15.05 o 
  11   9   1     1605.47     1812.34     49.84 o 
  13   9   1      128.16      147.61     19.49 o 
  15   9   1      255.94      226.60     23.33 o 
  17   9   1        0.04       21.39     20.39 o 
 -16  10   1       48.64       36.92     15.78 o 
 -14  10   1        8.28       -1.41     10.22 o 
 -12  10   1      203.88      200.55     26.53 o 
 -10  10   1        1.44        9.56     16.13 o 
  -8  10   1     1427.17     1436.70     74.58 o 
  -6  10   1       87.54       71.54     12.64 o 
  -4  10   1      556.10      548.79     20.85 o 
  -2  10   1      140.54      167.31     10.76 o 
   0  10   1       33.84       52.17      8.16 o 
   2  10   1     1625.72     1700.54     57.54 o 
   4  10   1     1393.01     1363.40     36.98 o 
   6  10   1      419.14      417.13     21.08 o 
   8  10   1       63.02      115.66     52.57 o 
  10  10   1       15.65      -12.91     23.51 o 
  12  10   1       21.77       15.41     17.58 o 
  14  10   1       19.74       25.89     27.54 o 
  16  10   1        8.01       15.14     23.64 o 
 -15  11   1       43.40       51.50     13.56 o 
 -13  11   1       70.32       43.48     19.22 o 
 -11  11   1       24.90       46.93     14.37 o 
  -9  11   1        1.69        7.58     12.11 o 
  -7  11   1      189.63      209.17     47.02 o 
  -5  11   1        0.94       -6.20      9.13 o 
  -3  11   1      579.91      576.52     27.92 o 
  -1  11   1     1066.88      932.21     30.00 o 
   1  11   1     1021.20      834.93     24.86 o 
   3  11   1      213.97      182.77     19.12 o 
   5  11   1       49.93       46.85     11.79 o 
   7  11   1      142.25      162.57     28.05 o 
   9  11   1      102.16       52.85     20.35 o 
  11  11   1       17.05       10.35     17.31 o 
  13  11   1       14.74       43.39     16.77 o 
  15  11   1        1.75      -15.15     15.15 o 
 -14  12   1       25.27       30.72     15.07 o 
 -12  12   1        1.92       -4.61     12.60 o 
 -10  12   1      318.63      320.70     30.16 o 
  -8  12   1        0.04        7.78     14.82 o 
  -6  12   1      374.08      383.90     28.19 o 
  -4  12   1      196.51      176.07     20.57 o 
  -2  12   1      114.25      189.08     21.13 o 
   0  12   1       55.00       40.93     14.93 o 
   2  12   1      762.19      808.81     35.00 o 
   4  12   1       36.14       19.29     13.89 o 
   6  12   1      590.40      564.56    110.44 o 
   8  12   1       47.10       50.71     15.47 o 
  10  12   1      112.58      146.98     22.81 o 
  12  12   1       33.36       35.07     15.71 o 
 -11  13   1        1.51       -3.08     14.44 o 
  -9  13   1      167.23      179.15     23.06 o 
  -7  13   1        2.76        3.69     18.11 o 
  -5  13   1       66.31       85.34     21.98 o 
  -3  13   1      127.93      125.70     20.04 o 
  -1  13   1      176.34      210.63     47.63 o 
   1  13   1      390.06      314.14     34.43 o 
   3  13   1       29.52       16.33     14.87 o 
   5  13   1       18.33       22.09     20.43 o 
   7  13   1        5.35       20.67     19.82 o 
   9  13   1      296.55      233.80     30.86 o 
  11  13   1      145.59      130.93     21.16 o 
  -8  14   1       73.48       80.88     24.11 o 
  -6  14   1        7.22       -8.84     40.29 o 
  -4  14   1        0.08       -2.96     31.35 o 
  -2  14   1       17.42        1.47     21.29 o 
   0  14   1        6.18      -17.14     51.31 o 
   2  14   1        9.36       -3.50     27.20 o 
   4  14   1      110.60      123.52     26.32 o 
   6  14   1      113.36      149.52     37.93 o 
   8  14   1        2.55      -17.49     31.21 o 
  -5  15   1       52.08       69.60     25.47 o 
  -3  15   1        1.86        0.81     32.37 o 
  -1  15   1      258.86      333.15     39.03 o 
   1  15   1      106.80       80.99     37.76 o 
   3  15   1      490.21      522.82     66.00 o 
   5  15   1       30.86       27.06     23.04 o 
 -20   0   2        0.69        6.50     31.71 o 
 -18   0   2      418.47      386.41     49.86 o 
 -16   0   2       31.93       30.94     25.68 o 
 -14   0   2     1114.54     1091.34     45.65 o 
 -12   0   2    20790.48    20659.31    286.04 o 
 -10   0   2     1735.09     1633.97    212.08 o 
  -8   0   2    31816.99    32945.93    512.73 o 
  -6   0   2     4963.05     5075.42     83.87 o 
  -4   0   2    19437.92    19660.87    370.71 o 
  -2   0   2     2197.08     1961.89     59.48 o 
   0   0   2      712.60      584.83     25.70 o 
   4   0   2    36715.39    38293.69   1059.87 o 
   6   0   2      527.66      532.80     18.07 o 
   8   0   2     4612.47     4785.78     81.73 o 
  10   0   2     1350.11     1135.29     26.84 o 
  12   0   2      297.75      342.33     20.01 o 
  14   0   2      296.05      325.52     41.71 o 
  16   0   2      481.03      367.45     45.57 o 
  18   0   2      229.41      214.03     40.04 o 
  20   0   2        0.58      -25.69     25.69 o 
 -21   1   2       31.06       37.11     24.26 o 
 -19   1   2       24.44       13.98     19.89 o 
 -17   1   2      317.13      288.24     30.56 o 
 -15   1   2     1507.97     1525.45     37.14 o 
 -13   1   2       29.59       13.82      6.50 o 
 -11   1   2       43.79       48.94      4.37 o 
  -9   1   2       10.60        0.82      2.03 o 
  -7   1   2      320.80      379.95     15.18 o 
  -5   1   2     1114.89      997.17     13.93 o 
  -3   1   2    38959.36    38398.59    520.16 o 
  -1   1   2    20580.95    19015.85    252.46 o 
   1   1   2       56.63       18.66      2.15 o 
   3   1   2    41964.89    40470.75    545.63 o 
   5   1   2    25853.38    25915.98    403.50 o 
   7   1   2      957.41      904.19     17.63 o 
   9   1   2      382.56      388.99     10.04 o 
  11   1   2      126.69      176.76     10.33 o 
  13   1   2     2584.77     2558.25    180.72 o 
  15   1   2       35.76       50.86     18.61 o 
  17   1   2       24.80       51.19     20.03 o 
  19   1   2       46.83       83.62     32.70 o 
  21   1   2        4.61       -3.74     28.38 o 
 -20   2   2      177.30      179.38     38.52 o 
 -18   2   2      212.68      241.20     29.28 o 
 -16   2   2        6.88       -3.34      6.66 o 
 -14   2   2      159.64      118.07      9.78 o 
 -12   2   2       28.73       26.86      5.43 o 
 -10   2   2     1536.47     1899.25     27.33 o 
  -8   2   2      178.36      209.19      7.12 o 
  -6   2   2     1530.67     1362.29     22.64 o 
  -4   2   2     7066.65     7186.63     88.80 o 
  -2   2   2      958.07     1060.91     17.56 o 
   0   2   2    38808.11    38592.60    389.35 o 
   2   2   2    10882.70    11609.82    140.84 o 
   4   2   2    25464.64    25707.69    348.70 o 
   6   2   2     8886.97     9593.64    120.06 o 
   8   2   2      819.15      944.82     61.74 o 
  10   2   2     1955.15     1944.03     38.50 o 
  12   2   2       36.59       29.47     18.03 o 
  14   2   2     2764.55     2533.78     74.86 o 
  16   2   2      145.77      131.28     22.48 o 
  18   2   2      107.66       81.44     21.86 o 
  20   2   2       15.22       -6.51     19.42 o 
 -21   3   2      139.20      150.35     30.26 o 
 -19   3   2      152.85      152.65     34.47 o 
 -17   3   2        6.60       30.29     18.14 o 
 -15   3   2       13.35       13.76     10.16 o 
 -13   3   2       73.32       86.95     11.93 o 
 -11   3   2       48.36       72.04      6.54 o 
  -9   3   2     1136.05      955.00     45.31 o 
  -7   3   2     1095.70     1156.07     19.56 o 
  -5   3   2    11971.33    11902.50    161.55 o 
  -3   3   2     8083.95     7864.95     97.54 o 
  -1   3   2     7354.11     6987.30     79.87 o 
   1   3   2    15502.99    15008.34    165.37 o 
   3   3   2      651.79      683.29     13.12 o 
   5   3   2     2065.88     2103.96     38.68 o 
   7   3   2    10481.21    11235.13    141.27 o 
   9   3   2      208.29      273.62     10.37 o 
  11   3   2     1038.15      940.69     24.27 o 
  13   3   2      697.77      640.56     25.68 o 
  15   3   2       12.77       15.15     18.70 o 
  17   3   2      176.59      264.84     29.49 o 
  19   3   2        4.33      -12.80     19.01 o 
  21   3   2       38.20        5.95     27.83 o 
 -20   4   2        0.57       -6.59     34.50 o 
 -18   4   2       84.81       64.14     21.61 o 
 -16   4   2      186.96      163.07     23.68 o 
 -14   4   2       75.55       72.11     13.05 o 
 -12   4   2     1401.82     1325.90     26.43 o 
  -8   4   2      340.70      339.33     20.84 o 
  -6   4   2      150.29      167.05      7.35 o 
  -4   4   2       58.72       76.33      9.03 o 
  -2   4   2      957.29      986.05     17.53 o 
   0   4   2        4.40       26.26      3.75 o 
   2   4   2    14299.35    14635.73    177.30 o 
   4   4   2     3039.60     3441.39     47.53 o 
   6   4   2      761.40      709.75     15.38 o 
   8   4   2     1051.80     1155.54     22.91 o 
  10   4   2      134.36      115.50     12.02 o 
  12   4   2      542.75      546.62     25.20 o 
  14   4   2     1246.27     1194.96     38.04 o 
  16   4   2      150.19      140.59     23.37 o 
  18   4   2        0.10        4.18     31.52 o 
  20   4   2        3.48       32.18     23.15 o 
 -19   5   2       77.64       78.17      9.70 o 
 -17   5   2       33.66       13.42     17.99 o 
 -15   5   2      324.46      429.54     32.12 o 
 -13   5   2     1510.31     1511.63     35.74 o 
 -11   5   2      348.02      322.37     19.09 o 
  -9   5   2     3784.44     3819.78     54.51 o 
  -7   5   2       80.15      102.01      6.81 o 
  -5   5   2       31.78       40.37      4.32 o 
  -3   5   2     6886.45     6556.36     82.15 o 
  -1   5   2    13778.20    14381.05    149.98 o 
   1   5   2        5.34       -0.86      4.07 o 
   3   5   2    16811.45    17081.66    207.45 o 
   5   5   2       60.58       43.94      5.39 o 
   7   5   2      549.92      384.21     11.05 o 
   9   5   2       14.09       -0.92      6.67 o 
  11   5   2      563.95      519.54     22.35 o 
  13   5   2     1284.09     1301.85     39.58 o 
  15   5   2      172.27      152.78     18.11 o 
  17   5   2      224.54      212.88     28.20 o 
  19   5   2       16.20        7.40     36.44 o 
 -20   6   2        6.55       -1.15     29.39 o 
 -18   6   2        0.54        9.01     25.41 o 
 -16   6   2      865.91      896.14     47.86 o 
 -14   6   2       10.81       -2.67     11.68 o 
 -12   6   2      215.98      215.20     16.96 o 
 -10   6   2     2068.92     1953.26     45.64 o 
  -8   6   2      933.01      939.52     24.04 o 
  -6   6   2     1058.20     1213.20     21.23 o 
  -4   6   2       60.35       94.78      6.60 o 
  -2   6   2      653.67      684.50     14.61 o 
   0   6   2     2881.78     3160.06     39.27 o 
   2   6   2    11430.58    11732.27    125.20 o 
   4   6   2     2744.08     2514.08     35.86 o 
   6   6   2     2211.46     2305.94     37.34 o 
   8   6   2     2373.90     2353.36     42.80 o 
  10   6   2      968.87     1022.74     27.69 o 
  12   6   2      356.01      317.47     18.57 o 
  14   6   2      315.32      282.40     22.28 o 
  16   6   2       78.18       81.57     15.99 o 
  18   6   2        0.00        2.40     37.60 o 
  20   6   2      283.54      336.60     36.73 o 
 -19   7   2        0.63       -7.07      9.91 o 
 -17   7   2       36.96        3.70     17.01 o 
 -15   7   2        1.51        4.32     11.39 o 
 -13   7   2      462.04      448.21     24.78 o 
 -11   7   2     2609.72     2623.74     81.88 o 
  -9   7   2      285.14      310.78     18.90 o 
  -7   7   2     1204.78     1204.45     30.33 o 
  -5   7   2        8.88       -0.38      4.60 o 
  -3   7   2      666.18      661.84     13.58 o 
  -1   7   2     2644.50     2833.11     37.35 o 
   1   7   2      102.61      134.22      8.07 o 
   3   7   2      996.63     1009.05     20.34 o 
   5   7   2      472.54      462.02     16.65 o 
   7   7   2      981.58      999.05     25.42 o 
   9   7   2     1336.72     1250.04     58.49 o 
  11   7   2      926.20     1017.63     43.18 o 
  13   7   2       49.30       72.18     11.94 o 
  15   7   2       71.88       43.32     14.02 o 
  17   7   2        3.58       -3.94     17.39 o 
  19   7   2        0.09        6.21     29.94 o 
 -18   8   2       58.74       51.87     14.90 o 
 -16   8   2      197.66      237.65     19.07 o 
 -14   8   2       28.19       46.28     16.18 o 
 -12   8   2       17.75        4.04     12.81 o 
 -10   8   2      393.08      366.49     50.81 o 
  -8   8   2      223.90      237.22     18.71 o 
  -6   8   2       70.88       66.31     10.13 o 
  -4   8   2     3056.21     3129.50     41.92 o 
  -2   8   2      593.81      691.34     15.84 o 
   0   8   2      326.92      333.43     11.97 o 
   2   8   2     2527.06     2482.88     35.06 o 
   4   8   2       58.84       20.89      8.00 o 
   6   8   2     4395.65     4419.96     74.32 o 
   8   8   2     2039.19     2022.22     98.68 o 
  10   8   2      168.85      240.80     20.52 o 
  12   8   2        2.88        1.22      9.65 o 
  14   8   2        2.66       10.55     10.10 o 
  16   8   2        0.92      -14.92     14.92 o 
  18   8   2        2.64       -3.35     28.28 o 
 -17   9   2       48.94       53.99     15.75 o 
 -15   9   2      112.35      103.71     17.78 o 
 -13   9   2       75.79       92.02     14.26 o 
 -11   9   2      259.02      221.48     35.31 o 
  -9   9   2       25.35       31.78     17.42 o 
  -7   9   2      102.23      115.71     19.25 o 
  -5   9   2        4.04       14.06      7.16 o 
  -3   9   2     2020.55     2000.64     31.53 o 
  -1   9   2       76.41       88.02      7.90 o 
   1   9   2     1576.80     1459.05     25.47 o 
   3   9   2     1314.82     1394.21     30.45 o 
   5   9   2       33.13       36.25      9.98 o 
   7   9   2      166.46      158.47     17.16 o 
   9   9   2      811.79      860.66     44.38 o 
  11   9   2       54.49       67.26     14.51 o 
  13   9   2        7.40        3.35     12.92 o 
  15   9   2       15.96       40.52     16.09 o 
  17   9   2       11.23       12.18     20.70 o 
 -16  10   2        4.88       13.72     11.43 o 
 -14  10   2       53.61       43.71     13.60 o 
 -12  10   2      114.19      114.78     16.61 o 
 -10  10   2       28.75       10.22     11.89 o 
  -8  10   2       13.83       10.31     12.46 o 
  -6  10   2      284.81      310.84     19.56 o 
  -4  10   2      178.50      185.70     14.07 o 
  -2  10   2      732.74      740.00     22.93 o 
   0  10   2      307.80      335.62     15.00 o 
   2  10   2      161.02      174.25     15.16 o 
   4  10   2       58.96       58.19     14.40 o 
   6  10   2      764.54      806.53     26.59 o 
   8  10   2      125.41      116.17     16.45 o 
  10  10   2       66.43       71.27     25.24 o 
  12  10   2      171.33      175.29     20.82 o 
  14  10   2       67.34       60.35     20.00 o 
  16  10   2        0.08        1.83     20.53 o 
 -15  11   2       36.08       64.44     14.30 o 
 -13  11   2        0.02        9.97     13.38 o 
 -11  11   2       65.91       54.79     26.56 o 
  -9  11   2        9.27       27.09     12.66 o 
  -7  11   2        3.38        4.35     11.21 o 
  -5  11   2        7.42       -8.55      9.68 o 
  -3  11   2      218.42      204.39     16.89 o 
  -1  11   2      206.13      263.14     18.61 o 
   1  11   2       43.43       70.80     11.89 o 
   3  11   2      108.91       96.03     13.32 o 
   5  11   2      746.54      690.56     31.21 o 
   7  11   2      141.79      150.20     25.34 o 
   9  11   2        4.52      -19.16     19.16 o 
  11  11   2      386.50      436.37     38.80 o 
  13  11   2        0.35       -9.55     13.88 o 
  15  11   2        1.37       -9.78     15.02 o 
 -14  12   2        0.95       -7.57     17.40 o 
 -12  12   2       14.05        0.35     13.45 o 
 -10  12   2        7.50       -1.73     13.16 o 
  -8  12   2        1.29       -6.01     12.47 o 
  -6  12   2      373.65      384.18     27.92 o 
  -4  12   2        9.98       12.23     13.82 o 
  -2  12   2      355.20      306.51     20.71 o 
   0  12   2      134.81      155.64     20.22 o 
   2  12   2      101.23       95.16     18.09 o 
   4  12   2       68.55       47.13     15.62 o 
   6  12   2      177.62      235.79     45.56 o 
   8  12   2        8.58        9.84     19.38 o 
  10  12   2       26.79       38.61     25.07 o 
  12  12   2        0.00        4.80     26.65 o 
 -11  13   2        3.01        7.07     14.70 o 
  -9  13   2       50.69       54.77     16.84 o 
  -7  13   2       11.94      -12.76     21.37 o 
  -5  13   2      132.58      110.52     39.13 o 
  -3  13   2       90.28       34.99     15.88 o 
  -1  13   2        2.82      -14.09     18.09 o 
   1  13   2       27.59       25.24     20.98 o 
   3  13   2      381.81      398.17     32.36 o 
   5  13   2       26.04       25.41     23.19 o 
   7  13   2      365.19      464.48     39.85 o 
   9  13   2        3.83       15.36     21.46 o 
  11  13   2       93.76      118.74     21.18 o 
  -8  14   2      213.72      196.82     29.96 o 
  -6  14   2      111.91       89.22     23.56 o 
  -4  14   2      120.81      148.58     23.68 o 
  -2  14   2      223.40      216.98     33.14 o 
   0  14   2      183.45      213.97     56.20 o 
   2  14   2       30.79      -18.28     18.28 o 
   4  14   2        9.64       11.01     20.04 o 
   6  14   2        1.76       -4.69     40.71 o 
   8  14   2       56.38      116.77     27.11 o 
  -5  15   2       48.71       67.58     32.61 o 
  -3  15   2       31.68        0.82     24.85 o 
  -1  15   2        9.17       -6.95     23.87 o 
   1  15   2        3.72      -19.84     19.84 o 
   3  15   2        6.98        4.26     37.45 o 
   5  15   2       81.06       64.27     39.22 o 
 -21   1   3        0.12      -11.50     23.27 o 
 -19   1   3        1.09        6.40     19.12 o 
 -17   1   3     1594.82     1671.57     62.42 o 
 -15   1   3      832.73      721.02     21.54 o 
 -13   1   3     2975.67     2920.87     44.87 o 
 -11   1   3      798.74      706.88     13.51 o 
  -9   1   3      151.17      135.72      5.22 o 
  -7   1   3     4786.89     4885.03     71.82 o 
  -5   1   3      107.01      163.44      4.69 o 
  -3   1   3    20571.45    20807.91    249.13 o 
  -1   1   3       14.97       23.62      2.09 o 
   1   1   3     3398.71     3513.31     40.71 o 
   3   1   3     2495.01     2493.34     37.46 o 
   5   1   3     1763.58     1817.86     43.64 o 
   7   1   3     1562.59     1626.82     22.88 o 
   9   1   3     7755.18     7992.75    101.68 o 
  11   1   3       20.93        1.84      3.54 o 
  13   1   3     1292.37     1314.50     50.34 o 
  15   1   3       43.29       19.37     15.70 o 
  17   1   3       21.19       10.00     17.90 o 
  19   1   3      126.23      130.87     27.14 o 
  21   1   3       31.24       29.80     22.75 o 
 -20   2   3      493.92      554.89     64.27 o 
 -18   2   3       52.86       37.61     20.37 o 
 -16   2   3        1.08      -12.31     13.80 o 
 -14   2   3       16.01       14.71      5.57 o 
 -12   2   3      248.03      228.00      9.49 o 
 -10   2   3     3471.00     3215.00     44.86 o 
  -8   2   3    13201.02    13992.02    194.66 o 
  -4   2   3     5496.06     5640.49     70.60 o 
  -2   2   3     2746.07     2845.21     33.49 o 
   0   2   3     1110.64     1198.93     16.27 o 
   2   2   3      593.08      528.87      8.54 o 
   4   2   3    42242.72    40952.34    552.40 o 
   6   2   3     2820.10     2712.91     40.86 o 
   8   2   3       41.62       35.55      7.58 o 
  10   2   3       24.51       33.87      6.73 o 
  12   2   3     2209.51     1953.74    117.52 o 
  14   2   3     1429.68     1224.98     48.18 o 
  16   2   3       16.64       24.53     16.54 o 
  18   2   3        0.20       -8.94     17.37 o 
  20   2   3        0.07       16.74     21.06 o 
 -21   3   3        0.03        1.39     20.85 o 
 -19   3   3       34.84       16.68     20.64 o 
 -17   3   3        7.27       41.11     19.10 o 
 -15   3   3       21.01       14.06      6.04 o 
 -13   3   3      200.20      186.89     11.18 o 
 -11   3   3       51.94       72.89     12.49 o 
  -9   3   3     2074.22     2092.33     42.94 o 
  -7   3   3     1272.70     1199.31     20.17 o 
  -5   3   3     1347.28     1471.12     22.58 o 
  -3   3   3      445.44      510.30      9.75 o 
  -1   3   3     1464.85     1402.39     19.46 o 
   1   3   3      280.86      370.76     11.74 o 
   3   3   3     2553.52     2376.50     36.69 o 
   5   3   3      781.11      804.27     20.49 o 
   7   3   3     1894.85     2014.15     32.45 o 
   9   3   3     2376.65     2410.37     38.43 o 
  11   3   3      859.59      895.66     29.31 o 
  13   3   3       29.46       10.53     10.23 o 
  15   3   3      681.37      640.78     47.92 o 
  17   3   3       73.50       56.32     20.46 o 
  19   3   3       84.43       72.76     23.77 o 
  21   3   3       40.25       13.47     23.04 o 
 -20   4   3       48.94       14.12     38.11 o 
 -18   4   3       17.44       23.23     19.49 o 
 -16   4   3       95.56      106.12     16.72 o 
 -14   4   3      124.34      109.75     10.16 o 
 -12   4   3      143.33      139.25      9.95 o 
 -10   4   3     1503.76     1430.56     30.36 o 
  -8   4   3     8928.32     9066.59    115.10 o 
  -6   4   3      414.98      421.38     10.79 o 
  -4   4   3    12326.22    12251.97    151.12 o 
  -2   4   3       25.97       15.16      2.83 o 
   0   4   3    18156.83    18029.40    184.90 o 
   2   4   3       79.11       39.84      4.43 o 
   4   4   3      525.77      415.21     11.04 o 
   6   4   3     1896.22     1774.85     28.27 o 
   8   4   3        4.86        8.86      4.70 o 
  10   4   3      117.18      109.66     10.80 o 
  12   4   3     1068.58     1005.36     32.61 o 
  14   4   3       31.05       17.38     11.56 o 
  16   4   3      359.18      449.80     35.71 o 
  18   4   3      394.75      366.29     39.85 o 
  20   4   3       23.28        2.94     20.24 o 
 -19   5   3      112.00       83.10     23.80 o 
 -17   5   3       19.94       30.03     11.30 o 
 -15   5   3      214.52      207.99     19.92 o 
 -13   5   3      578.34      543.81     22.98 o 
 -11   5   3     1105.51     1067.83     31.10 o 
  -9   5   3      249.25      271.92     11.25 o 
  -7   5   3       83.91       73.98      5.99 o 
  -5   5   3       98.00       94.99      8.80 o 
  -3   5   3      921.82      941.82     17.16 o 
  -1   5   3     6458.45     6329.69     69.66 o 
   1   5   3       97.18      173.41      7.14 o 
   3   5   3      431.94      537.48     12.73 o 
   5   5   3     1456.02     1441.32     25.22 o 
   7   5   3      136.91       91.17      6.77 o 
   9   5   3        0.33       -6.37      6.37 o 
  11   5   3       21.15       29.93      8.87 o 
  13   5   3      120.71      135.63     24.31 o 
  15   5   3      230.35      222.41     20.60 o 
  17   5   3        0.03      -14.82     14.82 o 
  19   5   3       57.41       54.25     22.67 o 
 -20   6   3        0.26       40.99     33.36 o 
 -18   6   3        2.85        2.63     20.49 o 
 -16   6   3      142.83      166.53     19.59 o 
 -14   6   3      292.50      304.95     18.34 o 
 -12   6   3       25.00       36.68     11.53 o 
 -10   6   3       29.79       35.65     11.96 o 
  -8   6   3      958.00     1030.11     24.15 o 
  -6   6   3       63.11       47.37      5.26 o 
  -4   6   3      372.52      335.71      9.97 o 
  -2   6   3     2531.32     2859.79     36.17 o 
   0   6   3     5615.75     5527.46     63.84 o 
   2   6   3     2979.85     3005.28     41.21 o 
   4   6   3        4.61       10.60      4.73 o 
   6   6   3      471.22      414.49     13.66 o 
   8   6   3        2.39        0.35      7.40 o 
  10   6   3      566.88      504.78     20.36 o 
  12   6   3      492.52      452.81     22.30 o 
  14   6   3      118.36      110.57     16.65 o 
  16   6   3       18.25       31.60     18.04 o 
  18   6   3       16.79       20.31     19.51 o 
 -19   7   3      154.96      174.32     19.97 o 
 -17   7   3       36.23       33.26     10.74 o 
 -15   7   3       39.89       50.30     11.84 o 
 -13   7   3       63.97       46.01     11.77 o 
 -11   7   3     1573.92     1450.47     43.50 o 
  -9   7   3      233.82      224.34     13.58 o 
  -7   7   3     1046.09      929.37     23.80 o 
  -5   7   3      829.40      892.23     18.15 o 
  -3   7   3     1124.11     1246.04     19.37 o 
  -1   7   3     7997.27     8274.15     91.91 o 
   1   7   3     1152.09     1185.20     20.39 o 
   3   7   3     4583.41     4725.84     61.37 o 
   5   7   3     1686.21     1807.22     32.51 o 
   7   7   3      253.84      225.86     13.45 o 
   9   7   3      336.93      336.96     33.74 o 
  11   7   3       54.88       50.58     11.51 o 
  13   7   3        6.58        3.82      9.57 o 
  15   7   3       50.51       86.23     16.03 o 
  17   7   3       19.70      -12.75     29.36 o 
  19   7   3        4.31       -3.90     19.96 o 
 -18   8   3        1.30      -10.05     10.05 o 
 -16   8   3        5.69       11.36      9.43 o 
 -14   8   3       45.92       22.67     18.94 o 
 -12   8   3        0.03       -7.97      7.97 o 
 -10   8   3     1846.42     1884.86     60.47 o 
  -8   8   3     1281.56     1231.83     27.01 o 
  -6   8   3     4418.75     4505.87     66.11 o 
  -4   8   3       21.46       11.55      5.76 o 
  -2   8   3      122.87      142.05      9.40 o 
   0   8   3      191.80      219.23      9.98 o 
   2   8   3      414.52      453.07     14.99 o 
   4   8   3      482.01      463.87     17.57 o 
   6   8   3     1925.24     1966.41     47.15 o 
   8   8   3        3.85       17.73     10.94 o 
  10   8   3      547.90      537.79     23.70 o 
  12   8   3       54.41       76.96     13.24 o 
  14   8   3        1.61       -2.55      9.73 o 
  16   8   3      175.60      159.61     32.57 o 
  18   8   3       44.91       74.34     37.61 o 
 -17   9   3        5.10        3.42     10.05 o 
 -15   9   3        9.98       -8.02      9.94 o 
 -13   9   3      208.46      186.56     19.29 o 
 -11   9   3       23.42       16.40     10.92 o 
  -9   9   3      182.02      229.35     22.16 o 
  -7   9   3       15.98       28.17     10.17 o 
  -5   9   3      111.36      122.20     11.76 o 
  -3   9   3     2064.87     2081.04     52.17 o 
  -1   9   3      689.54      640.73     17.55 o 
   1   9   3     2142.52     2216.62     33.66 o 
   3   9   3        0.15       -4.68      7.76 o 
   5   9   3        1.82       -7.93      7.93 o 
   7   9   3     2801.47     2748.16     63.22 o 
   9   9   3      661.84      657.49     28.85 o 
  11   9   3      776.24      766.23     29.00 o 
  13   9   3        0.88       -0.40     10.83 o 
  15   9   3      123.05      133.83     20.43 o 
  17   9   3       15.38       19.28     19.86 o 
 -16  10   3      209.21      186.83     17.68 o 
 -14  10   3        8.44       -1.87     11.03 o 
 -12  10   3      121.86      132.49     16.96 o 
 -10  10   3      623.02      663.92     29.28 o 
  -8  10   3      322.58      331.62     23.59 o 
  -6  10   3      371.36      398.91     21.38 o 
  -4  10   3      154.57      131.38     12.61 o 
  -2  10   3        9.65       -5.42      7.77 o 
   0  10   3       69.73       53.61     10.71 o 
   2  10   3      642.82      742.36     25.70 o 
   4  10   3      183.06      163.05     15.05 o 
   6  10   3      253.35      237.75     23.78 o 
   8  10   3      109.04       92.07     16.10 o 
  10  10   3       14.40       27.60     17.46 o 
  12  10   3      361.19      378.73     28.32 o 
  14  10   3      346.00      360.40     28.63 o 
  16  10   3       67.46       98.34     29.17 o 
 -15  11   3      216.34      205.86     21.59 o 
 -13  11   3      389.42      412.01     27.96 o 
 -11  11   3       13.08       -6.92     14.37 o 
  -9  11   3        0.19        5.65     11.61 o 
  -7  11   3       60.84       59.96     14.38 o 
  -5  11   3       61.11       54.44     12.18 o 
  -3  11   3      129.07      151.70     13.93 o 
  -1  11   3       37.02       31.25     11.04 o 
   1  11   3       39.43       28.50      9.70 o 
   3  11   3        7.13       -0.66     11.36 o 
   5  11   3        0.36       -8.05     11.19 o 
   7  11   3      149.67      136.16     25.02 o 
   9  11   3      384.54      376.61     36.05 o 
  11  11   3       18.94       49.37     16.48 o 
  13  11   3        4.79        8.19     15.03 o 
  15  11   3       40.60       58.20     20.20 o 
 -12  12   3       33.26       64.45     16.29 o 
 -10  12   3        6.56       32.53     14.62 o 
  -8  12   3      113.76       88.73     16.77 o 
  -6  12   3        1.30      -10.11     13.56 o 
  -4  12   3      350.06      301.35     20.96 o 
  -2  12   3       92.56       80.54     14.16 o 
   0  12   3       44.44       29.44     11.97 o 
   2  12   3      794.19      772.49     33.99 o 
   4  12   3       66.43       22.16     24.56 o 
   6  12   3      100.79      109.75     37.42 o 
   8  12   3      303.23      358.95     35.55 o 
  10  12   3      147.95      153.12     27.62 o 
  12  12   3        1.17       -5.32     20.25 o 
 -11  13   3        0.46      -13.21     13.21 o 
  -9  13   3      258.52      297.85     44.90 o 
  -7  13   3        6.15       13.80     17.94 o 
  -5  13   3       32.20        2.60     20.76 o 
  -3  13   3       17.26       12.43     14.70 o 
  -1  13   3        0.47      -10.76     13.90 o 
   1  13   3      122.14       72.67     23.13 o 
   3  13   3        2.56        5.51     17.52 o 
   5  13   3       91.83      123.31     24.25 o 
   7  13   3       97.38       71.40     22.88 o 
   9  13   3        8.72      -25.69     25.69 o 
  11  13   3       11.99       20.25     22.14 o 
  -8  14   3      190.34      204.80     30.09 o 
  -6  14   3       12.96        6.21     30.35 o 
  -4  14   3        5.34       -3.11     15.37 o 
  -2  14   3        0.04      -18.93     18.93 o 
   0  14   3        4.72      -18.26     21.54 o 
   2  14   3        8.53      -15.28     32.18 o 
   4  14   3       23.16       15.40     33.24 o 
   6  14   3       27.69       29.05     22.32 o 
   8  14   3       50.80       30.92     21.72 o 
  -5  15   3      123.75      153.24     29.09 o 
  -3  15   3       10.84      -20.84     20.84 o 
  -1  15   3       38.79       17.50     23.96 o 
   1  15   3       37.99       29.13     25.21 o 
   3  15   3       80.25      111.57     45.75 o 
   5  15   3       13.25       -4.64     33.86 o 
 -20   0   4      176.27      134.49     41.18 o 
 -18   0   4        8.33        4.10     26.83 o 
 -16   0   4     3860.72     3460.58    136.11 o 
 -14   0   4     7327.47     7300.56    163.06 o 
 -12   0   4     1569.79     1440.71     36.52 o 
 -10   0   4     1455.18     1659.80     37.88 o 
  -8   0   4    46817.41    46988.61    916.96 o 
  -6   0   4     7956.30     7720.76    158.84 o 
  -4   0   4    14257.18    13625.33    213.43 o 
  -2   0   4     3128.02     3203.07     54.91 o 
   0   0   4        2.56       -3.89      3.89 o 
   2   0   4   354495.31   333923.25   8535.09 o 
   4   0   4    12745.64    13065.56   1002.12 o 
   8   0   4    12337.80    11912.68    231.16 o 
  10   0   4     1305.20     1337.47     30.62 o 
  12   0   4      476.18      481.46     45.16 o 
  14   0   4     3447.69     3349.02    130.06 o 
  16   0   4       79.19      104.35     30.42 o 
  18   0   4      891.79      950.55     68.37 o 
  20   0   4      100.28       82.90     37.28 o 
 -21   1   4        1.93      -19.25     19.25 o 
 -19   1   4       23.69       45.20     21.94 o 
 -17   1   4        4.10       20.27     21.18 o 
 -15   1   4        1.62       -5.48     26.27 o 
 -13   1   4        4.54        8.83      6.83 o 
 -11   1   4      122.49      153.69      9.48 o 
  -9   1   4     1148.37     1351.61     31.61 o 
  -7   1   4     2461.25     2465.37     38.92 o 
  -5   1   4        2.42        5.34      2.41 o 
  -3   1   4    48227.61    46790.94    557.71 o 
  -1   1   4    10126.19    10030.61    111.48 o 
   1   1   4     1054.86     1142.96     15.31 o 
   3   1   4    45927.33    45624.00    616.11 o 
   5   1   4       25.28       19.14      6.97 o 
   7   1   4     4004.18     4168.38     56.18 o 
   9   1   4      112.39      161.18      6.73 o 
  13   1   4        0.37       25.82     15.71 o 
  15   1   4       27.03       12.79     14.95 o 
  17   1   4      452.36      398.55     43.58 o 
  19   1   4        0.25      -14.17     19.22 o 
  21   1   4        3.88      -18.20     18.20 o 
 -20   2   4       89.28       81.15     25.65 o 
 -18   2   4      143.99      157.74     26.06 o 
 -16   2   4        1.64       13.79     16.58 o 
 -14   2   4      517.82      424.36     24.45 o 
 -12   2   4     1469.87     1489.07     32.44 o 
 -10   2   4      303.08      312.41     11.73 o 
  -8   2   4    16739.14    17444.95    240.94 o 
  -6   2   4      108.54      173.42      5.58 o 
  -4   2   4      945.28      910.16     16.50 o 
  -2   2   4    33096.43    32292.89    559.59 o 
   0   2   4     6265.48     6780.01     76.10 o 
   2   2   4    10765.72    10317.48    106.76 o 
   4   2   4     4158.15     3870.44     42.96 o 
   6   2   4     9503.24     9310.32    155.84 o 
   8   2   4    17054.21    17398.28    278.66 o 
  10   2   4     1380.24     1374.33     29.52 o 
  12   2   4       97.99       76.30     11.80 o 
  14   2   4      289.83      289.76     27.33 o 
  16   2   4      253.00      228.83     26.47 o 
  18   2   4        3.56      -10.77     17.59 o 
  20   2   4       89.05       65.17     23.59 o 
 -21   3   4       21.28        4.53     21.38 o 
 -19   3   4        0.36        6.35     17.90 o 
 -17   3   4      342.97      380.43     44.45 o 
 -15   3   4      340.77      404.69     27.70 o 
 -13   3   4      676.49      628.82     18.54 o 
 -11   3   4     3669.04     3578.43     50.21 o 
  -9   3   4       67.79      178.90     14.65 o 
  -7   3   4    22338.03    24414.07    333.26 o 
  -5   3   4    13787.93    14560.20    163.21 o 
  -3   3   4        0.12       -1.17      1.42 o 
  -1   3   4    31943.60    31962.90    383.55 o 
   1   3   4    31465.32    30351.33    359.41 o 
   3   3   4      113.06      128.09      5.41 o 
   5   3   4       11.43       33.15      3.79 o 
   7   3   4      856.21      868.90     18.89 o 
   9   3   4     2611.61     2600.15     46.55 o 
  11   3   4      150.75      137.79     14.29 o 
  13   3   4     1022.68      879.89     30.88 o 
  15   3   4      334.38      332.88     38.54 o 
  17   3   4      677.02      743.18     41.43 o 
  19   3   4       10.27       11.57     40.40 o 
  21   3   4       24.99       -7.46     36.58 o 
 -20   4   4       63.74      103.10     25.09 o 
 -18   4   4       89.99       56.78     21.28 o 
 -16   4   4       68.58       63.44     15.07 o 
 -14   4   4      510.63      479.71     17.15 o 
 -12   4   4       18.14       22.30      6.11 o 
 -10   4   4        0.83       -1.19      3.02 o 
  -8   4   4      182.44      141.35      8.43 o 
  -6   4   4     5900.04     6102.19     79.08 o 
  -4   4   4     1979.26     1915.05     25.91 o 
  -2   4   4     1448.40     1551.37     22.02 o 
   0   4   4    17057.94    18107.82    200.54 o 
   2   4   4      821.58      788.98     15.58 o 
   4   4   4      422.81      426.24     10.47 o 
   6   4   4     1329.54     1281.22     20.60 o 
   8   4   4        1.42       -0.40      5.64 o 
  10   4   4     1939.58     1918.98     46.34 o 
  12   4   4       11.87       18.61     10.66 o 
  14   4   4        7.10        1.76     10.75 o 
  16   4   4        1.40       12.77     16.23 o 
  18   4   4       63.58       69.12     22.60 o 
  20   4   4       53.32       57.65     33.50 o 
 -19   5   4       48.14       80.21     34.75 o 
 -17   5   4        3.09       10.88     17.75 o 
 -15   5   4      968.05      938.09     22.36 o 
 -13   5   4       46.69       40.91     10.06 o 
 -11   5   4     4903.05     4649.74     73.29 o 
  -9   5   4     9429.99     8937.38    160.19 o 
  -7   5   4      209.41      218.11      9.25 o 
  -5   5   4       61.70       83.33      5.01 o 
  -3   5   4       57.66       48.85      4.39 o 
  -1   5   4       23.26       27.65      3.55 o 
   1   5   4      112.59      189.04      8.19 o 
   3   5   4     1993.78     2022.88     29.70 o 
   5   5   4     1128.46     1045.77     19.37 o 
   7   5   4      300.59      326.95     10.85 o 
   9   5   4      273.22      242.61     14.36 o 
  11   5   4      706.31      733.61     23.70 o 
  13   5   4        2.93       -5.04     10.80 o 
  15   5   4      166.76      163.09     30.99 o 
  17   5   4       30.48       -0.89     16.96 o 
  19   5   4       59.89       55.57     29.08 o 
 -20   6   4       18.09       31.45     31.75 o 
 -18   6   4      136.83      107.54     34.85 o 
 -16   6   4        0.05        2.07      6.82 o 
 -14   6   4      195.07      184.02     13.23 o 
 -12   6   4       37.76       20.60      9.77 o 
 -10   6   4     4571.17     4541.10     73.13 o 
  -8   6   4     5649.36     5646.17     87.04 o 
  -6   6   4        0.42       -0.49      3.34 o 
  -4   6   4     9299.90     9789.65    114.88 o 
  -2   6   4     3004.51     2960.21     37.11 o 
   0   6   4     3293.73     3966.29     47.40 o 
   2   6   4     1033.23     1229.16     23.23 o 
   4   6   4     1153.52     1085.96     20.17 o 
   6   6   4       41.55       60.92      6.89 o 
   8   6   4     1778.52     1696.90     36.52 o 
  10   6   4      301.33      361.36     23.01 o 
  12   6   4     1881.32     1855.35     42.31 o 
  14   6   4      150.95      116.61     16.69 o 
  16   6   4      193.67      179.04     25.19 o 
  18   6   4      128.46      161.32     26.81 o 
 -19   7   4      119.01      112.09     40.38 o 
 -17   7   4       87.18      107.03     14.39 o 
 -15   7   4       14.69       15.14     10.14 o 
 -13   7   4       64.16       46.12     10.20 o 
 -11   7   4      313.67      303.91     15.86 o 
  -9   7   4        1.91        4.32      6.57 o 
  -7   7   4      323.32      336.10     13.50 o 
  -5   7   4      443.17      434.91     13.56 o 
  -3   7   4      829.42      820.42     16.02 o 
  -1   7   4     4354.74     4447.50     53.55 o 
   1   7   4     4619.04     5203.17     66.61 o 
   3   7   4     1341.18     1511.33     28.41 o 
   5   7   4      892.52      933.97     24.46 o 
   7   7   4     1335.15     1351.95     50.52 o 
   9   7   4     2440.41     2650.58     52.34 o 
  11   7   4       63.20       76.03     13.33 o 
  13   7   4      384.53      360.98     21.48 o 
  15   7   4       58.73       46.42     14.28 o 
  17   7   4        0.85       -5.65     16.63 o 
  19   7   4        4.25       -8.03     19.55 o 
 -18   8   4      150.97      195.82     17.33 o 
 -16   8   4      161.92      161.40     14.55 o 
 -14   8   4       27.98       35.31     10.52 o 
 -12   8   4       12.31       -2.96      8.91 o 
 -10   8   4      519.89      572.83     25.22 o 
  -8   8   4     4523.77     4485.65     75.16 o 
  -6   8   4     2651.61     2706.46     46.26 o 
  -4   8   4     3429.49     3268.31     46.66 o 
  -2   8   4     4141.13     4183.12     56.55 o 
   0   8   4      215.87      225.95     10.10 o 
   2   8   4     2401.89     2369.72     37.29 o 
   4   8   4     1004.00     1021.85     26.12 o 
   6   8   4       52.26       69.97     10.44 o 
   8   8   4      186.67      206.76     18.72 o 
  10   8   4      285.58      336.84     20.17 o 
  12   8   4        0.02       -2.37     10.22 o 
  14   8   4      162.21      156.87     22.50 o 
  16   8   4        1.25      -15.16     19.58 o 
  18   8   4       85.25      118.88     39.39 o 
 -17   9   4        6.82       18.97      9.97 o 
 -15   9   4       25.60       17.35     10.76 o 
 -13   9   4       10.31        4.49      9.89 o 
 -11   9   4      212.49      249.19     19.94 o 
  -9   9   4     4226.79     3938.24     93.65 o 
  -7   9   4      128.53      171.59     14.47 o 
  -5   9   4       41.38       69.60     14.56 o 
  -3   9   4      644.99      664.09     24.63 o 
  -1   9   4        6.00        3.21      5.84 o 
   1   9   4      542.85      512.11     16.93 o 
   3   9   4     1669.80     1697.63     34.42 o 
   5   9   4        0.84        0.48      8.41 o 
   7   9   4      209.49      211.17     19.01 o 
   9   9   4        0.11       -2.97     18.57 o 
  11   9   4        6.29       -6.76     11.73 o 
  13   9   4       17.49       14.78     11.47 o 
  15   9   4       79.91       94.87     19.51 o 
  17   9   4        8.57       11.65     30.98 o 
 -16  10   4      150.26      221.84     18.47 o 
 -14  10   4       95.95       77.58     14.52 o 
 -12  10   4        3.32       -9.54      9.54 o 
 -10  10   4       81.97       92.22     15.17 o 
  -8  10   4      874.40      840.95     32.34 o 
  -6  10   4      465.47      448.56     22.44 o 
  -4  10   4     1061.92      985.69     26.96 o 
  -2  10   4      467.20      453.02     19.77 o 
   0  10   4        0.50       25.97     10.02 o 
   2  10   4     2437.67     1992.97     44.25 o 
   4  10   4     1217.39     1186.96     32.61 o 
   6  10   4      187.45      155.59     17.70 o 
   8  10   4      576.25      569.06     28.47 o 
  10  10   4      495.35      419.38     23.75 o 
  12  10   4      113.00      132.81     20.06 o 
  14  10   4        1.75        2.46     15.46 o 
  16  10   4       11.98       -8.79     40.76 o 
 -15  11   4       55.31       46.91     14.62 o 
 -13  11   4      123.86      116.06     17.52 o 
 -11  11   4       35.26       37.17     13.78 o 
  -9  11   4        7.62       -0.66     11.43 o 
  -7  11   4      210.79      234.65     18.16 o 
  -5  11   4        2.62       -6.75      8.19 o 
  -3  11   4      160.18      130.55     13.35 o 
  -1  11   4      592.15      583.32     24.55 o 
   1  11   4      219.18      259.50     18.80 o 
   3  11   4      162.54      138.29     17.63 o 
   5  11   4        9.07        5.27     15.45 o 
   7  11   4      135.61      139.26     25.03 o 
   9  11   4       31.70       14.39     25.21 o 
  11  11   4       90.15      122.04     20.13 o 
  13  11   4      140.82      165.10     23.09 o 
  15  11   4        0.05        5.32     17.27 o 
 -12  12   4        1.69      -16.60     16.60 o 
 -10  12   4       60.06      102.87     17.79 o 
  -8  12   4        0.45        0.01     12.58 o 
  -6  12   4      154.39      139.15     16.79 o 
  -4  12   4       85.87       76.94     13.53 o 
  -2  12   4      128.41      131.90     15.89 o 
   0  12   4       97.91       90.41     14.05 o 
   2  12   4      128.32      131.94     18.60 o 
   4  12   4        5.46       -0.05     17.72 o 
   6  12   4       18.95       30.14     32.23 o 
   8  12   4       34.79      -21.95     26.22 o 
  10  12   4        0.60      -20.96     32.84 o 
  12  12   4       56.25       62.70     23.99 o 
 -11  13   4        6.45       -7.67     13.23 o 
  -9  13   4        0.02       -7.89     13.51 o 
  -7  13   4      752.95      820.49     45.83 o 
  -5  13   4        2.34       10.87     14.78 o 
  -3  13   4      316.70      215.07     23.14 o 
  -1  13   4      302.68      316.55     26.24 o 
   1  13   4        5.29       -3.60     19.20 o 
   3  13   4       68.75       17.80     20.66 o 
   5  13   4        8.57        6.97     16.42 o 
   7  13   4      108.62       67.04     37.28 o 
   9  13   4       46.38       46.27     35.43 o 
  11  13   4      198.83      235.25     49.83 o 
  -8  14   4      198.17      187.89     29.15 o 
  -6  14   4        0.47        4.57     17.90 o 
  -4  14   4       90.28       74.83     18.49 o 
  -2  14   4       11.77      -14.26     14.26 o 
   0  14   4        5.15       23.20     20.50 o 
   2  14   4        5.11      -18.92     18.92 o 
   4  14   4        2.29      -24.72     32.52 o 
   6  14   4       44.40       18.50     24.98 o 
   8  14   4       24.10        7.08     45.07 o 
  -5  15   4       79.95       67.02     28.02 o 
  -3  15   4       21.89       -4.73     22.39 o 
  -1  15   4       27.55       39.45     25.54 o 
   1  15   4       48.66       41.53     26.58 o 
   3  15   4      207.41      175.82     50.83 o 
   5  15   4        5.51       -5.05     35.26 o 
 -21   1   5       90.29      110.31     28.04 o 
 -19   1   5      196.95      220.36     30.13 o 
 -17   1   5       17.80       15.79     17.09 o 
 -15   1   5      299.59      304.71     24.52 o 
 -13   1   5     4769.22     4647.32     63.31 o 
 -11   1   5      217.73      209.19     11.03 o 
  -9   1   5     2868.02     2805.07     55.64 o 
  -7   1   5      817.03      931.21     16.66 o 
  -5   1   5     8482.29     8337.85    139.41 o 
  -3   1   5    22853.40    21392.52    256.70 o 
  -1   1   5      386.19      361.26      8.41 o 
   1   1   5    74972.34    75085.62    768.56 o 
   3   1   5     5932.98     5947.00     75.01 o 
   5   1   5    38118.71    38714.43    756.15 o 
   7   1   5      439.54      471.75     12.46 o 
   9   1   5      937.83      904.98     16.14 o 
  13   1   5     1265.21     1228.52     47.98 o 
  15   1   5       25.64       -2.73     33.98 o 
  17   1   5      100.17      127.56     23.28 o 
  19   1   5      641.73      743.97     47.38 o 
  21   1   5        0.20       10.46     22.95 o 
 -20   2   5       35.62       56.54     23.55 o 
 -18   2   5      208.15      188.65     26.82 o 
 -16   2   5       10.66        0.74     22.75 o 
 -14   2   5       14.94       11.90     10.76 o 
 -12   2   5       86.78       73.80      9.23 o 
 -10   2   5      228.35      249.10     11.62 o 
  -8   2   5     2649.91     3178.83     50.46 o 
  -6   2   5     1679.70     2231.34     27.88 o 
  -4   2   5     7862.00     5359.97    145.92 o 
  -2   2   5      206.34      175.13      5.78 o 
   0   2   5    33977.75    34620.89    408.27 o 
   2   2   5     5639.93     5376.51     57.90 o 
   4   2   5     3744.13     3540.42     37.41 o 
   6   2   5      714.95      649.79     36.03 o 
   8   2   5      266.57      293.06     15.46 o 
  10   2   5     1775.04     1843.36     43.36 o 
  12   2   5       95.23      111.62     13.30 o 
  14   2   5     1178.02     1114.92     46.72 o 
  16   2   5      113.69      154.05     23.30 o 
  18   2   5       91.04       87.88     22.94 o 
  20   2   5      256.38      210.38     31.26 o 
 -21   3   5        6.34        9.17     31.12 o 
 -19   3   5      124.08      159.12     63.25 o 
 -17   3   5      304.51      314.89     52.16 o 
 -15   3   5       26.46       13.05     11.02 o 
 -13   3   5       58.75       33.49     13.44 o 
 -11   3   5        4.00        6.99      4.17 o 
  -9   3   5      611.44      614.16     11.55 o 
  -7   3   5        3.79        4.65      3.22 o 
  -5   3   5     2622.27     2665.82     33.31 o 
  -3   3   5     2066.96     1902.10     24.65 o 
  -1   3   5      229.44      217.61      7.80 o 
   1   3   5     7439.44     7345.55     83.76 o 
   3   3   5     5115.62     5175.22     61.22 o 
   5   3   5      231.40      209.96      7.20 o 
   7   3   5     5157.29     4678.13     94.04 o 
   9   3   5       24.18       37.03      9.48 o 
  11   3   5      284.94      315.42     19.39 o 
  13   3   5      479.28      423.63     22.91 o 
  15   3   5       36.02       33.47     30.41 o 
  17   3   5       75.94       66.39     20.54 o 
  19   3   5       14.75       25.74     20.12 o 
  21   3   5       64.22       67.38     26.03 o 
 -20   4   5       90.52       99.04     28.39 o 
 -18   4   5       80.66       80.39     21.56 o 
 -16   4   5      907.43      872.03     34.35 o 
 -14   4   5       94.50       91.76      7.00 o 
 -12   4   5     1332.82     1171.25     21.25 o 
 -10   4   5       12.31       23.00      4.31 o 
  -8   4   5      665.86      674.56     14.26 o 
  -6   4   5      405.79      324.23     10.58 o 
  -4   4   5    11371.68    11061.41    124.32 o 
  -2   4   5        5.26        3.17      3.27 o 
   0   4   5    37783.62    37702.01    410.72 o 
   2   4   5     7844.74     8083.33    101.80 o 
   4   4   5    11908.48    12102.76    137.17 o 
   6   4   5      199.42      212.25      8.24 o 
   8   4   5     3802.05     4061.36     59.28 o 
  10   4   5     4528.71     4362.06     85.39 o 
  12   4   5       63.94       62.54     13.16 o 
  14   4   5       43.54       20.84     11.66 o 
  16   4   5       48.11       61.99     19.14 o 
  18   4   5      100.94      104.36     23.60 o 
  20   4   5      108.44      126.70     32.66 o 
 -19   5   5       55.38      110.67     36.79 o 
 -17   5   5      526.94      520.95     31.34 o 
 -15   5   5      390.44      386.03     13.98 o 
 -13   5   5       55.07       29.16      5.75 o 
 -11   5   5        1.08        5.25      4.52 o 
  -9   5   5      531.29      663.62     15.97 o 
  -7   5   5     1376.48     1312.28     23.23 o 
  -5   5   5      264.96      217.64      7.29 o 
  -3   5   5      382.43      439.31     10.38 o 
  -1   5   5      621.24      814.17     15.69 o 
   1   5   5     5147.67     5602.03     68.19 o 
   3   5   5    19534.34    20836.25    231.90 o 
   5   5   5        0.66       -3.10      3.10 o 
   7   5   5      239.07      203.82      8.44 o 
   9   5   5       40.05       49.61      8.98 o 
  11   5   5     1805.28     1628.11     43.51 o 
  13   5   5      341.12      376.54     23.89 o 
  15   5   5      157.68      199.31     25.30 o 
  17   5   5      256.49      333.47     32.91 o 
  19   5   5        9.06        8.63     21.29 o 
 -20   6   5        2.32       39.81     34.75 o 
 -18   6   5       67.00       77.37     30.68 o 
 -16   6   5        1.68        7.17     12.19 o 
 -14   6   5      228.44      195.78     12.67 o 
 -12   6   5      295.88      276.15     14.08 o 
 -10   6   5        1.72       -0.97      5.64 o 
  -8   6   5      107.69      153.51     11.56 o 
  -6   6   5      201.94      283.65      9.08 o 
  -4   6   5     1057.75      920.59     17.29 o 
  -2   6   5     5628.81     5697.99     64.68 o 
   0   6   5      175.09      110.09      7.39 o 
   2   6   5     1854.84     2249.69     33.19 o 
   4   6   5     1453.98     1689.49     27.23 o 
   6   6   5      658.38      585.89     14.65 o 
   8   6   5      134.93      156.02     12.66 o 
  10   6   5     1396.00     1331.16     33.19 o 
  12   6   5      149.53      154.22     15.40 o 
  14   6   5      104.72       87.87     15.73 o 
  16   6   5        3.26       15.80     15.84 o 
  18   6   5        1.17       11.47     19.54 o 
 -19   7   5       58.49       97.05     36.68 o 
 -17   7   5        4.31       11.59      7.49 o 
 -15   7   5        4.22        6.40      8.20 o 
 -13   7   5       72.72       40.10     11.51 o 
 -11   7   5        0.33       -4.58      7.88 o 
  -9   7   5     5893.16     6137.89     84.56 o 
  -7   7   5     7020.63     6798.45     91.65 o 
  -5   7   5     1339.57     1310.55     24.84 o 
  -3   7   5      117.97      114.35      9.74 o 
  -1   7   5     2183.99     2217.88     30.83 o 
   1   7   5       56.33       55.19      6.64 o 
   3   7   5     2131.15     1975.20     34.19 o 
   5   7   5      326.18      297.53     14.05 o 
   7   7   5      103.42      115.64     11.73 o 
   9   7   5      185.93      175.06     14.60 o 
  11   7   5       52.31       52.52     12.22 o 
  13   7   5        1.46        4.73     11.61 o 
  15   7   5       68.25       58.70     15.26 o 
  17   7   5       51.95       49.05     20.66 o 
  19   7   5       29.61        4.40     27.52 o 
 -18   8   5       87.93       83.96     16.12 o 
 -16   8   5       34.51       48.29     10.96 o 
 -14   8   5       17.99       15.78      9.32 o 
 -12   8   5      150.52      178.23     16.18 o 
 -10   8   5      134.82      128.80     16.74 o 
  -8   8   5     2442.23     2450.33     47.76 o 
  -6   8   5    18006.91    17551.40    222.56 o 
  -4   8   5     1943.08     1784.62     34.03 o 
  -2   8   5     1198.58     1276.09     23.94 o 
   0   8   5      194.60      207.97     11.20 o 
   2   8   5     1154.47     1106.13     23.04 o 
   4   8   5       61.46       73.31      9.42 o 
   6   8   5      222.94      239.09     15.15 o 
   8   8   5     1553.50     1502.54     36.85 o 
  10   8   5      400.07      394.16     21.53 o 
  12   8   5     2146.96     2035.23     47.66 o 
  14   8   5       92.55       89.94     14.32 o 
  16   8   5       63.10       60.28     17.30 o 
  18   8   5        7.06       -1.27     19.19 o 
 -17   9   5       20.48       14.47      9.80 o 
 -15   9   5       65.84       69.85     12.88 o 
 -13   9   5       30.35       58.20     12.46 o 
 -11   9   5      762.73      740.87     29.28 o 
  -9   9   5       31.36       13.85     14.82 o 
  -7   9   5      206.54      184.41     14.56 o 
  -5   9   5     1436.99     1430.83     31.58 o 
  -3   9   5      140.80      121.69     11.14 o 
  -1   9   5      670.47      709.70     21.25 o 
   1   9   5      344.11      418.10     17.69 o 
   3   9   5     2074.82     2178.68     40.64 o 
   5   9   5       34.16       43.73     10.32 o 
   7   9   5     1168.01     1272.56     50.50 o 
   9   9   5      363.41      376.24     22.34 o 
  11   9   5      591.19      606.53     30.19 o 
  13   9   5      179.54      173.07     17.92 o 
  15   9   5      353.27      361.90     28.03 o 
  17   9   5        0.39       36.60     34.23 o 
 -16  10   5       55.98       68.84     14.90 o 
 -14  10   5       35.59       25.57     11.64 o 
 -12  10   5      209.64      217.48     19.69 o 
 -10  10   5      446.23      422.97     26.39 o 
  -8  10   5      169.50      157.46     31.37 o 
  -6  10   5      272.90      269.86     16.49 o 
  -4  10   5      129.18       97.80     11.86 o 
  -2  10   5       95.59       54.87     10.14 o 
   0  10   5      661.29      597.55     23.15 o 
   2  10   5      142.37      181.87     15.69 o 
   4  10   5      320.93      305.22     19.21 o 
   6  10   5      110.41      106.84     20.56 o 
   8  10   5       12.88       15.30      9.87 o 
  10  10   5      252.60      297.86     24.09 o 
  12  10   5       10.26       13.14     12.12 o 
  14  10   5       16.96       17.11     16.98 o 
  16  10   5        2.06      -21.28     30.84 o 
 -15  11   5       10.93       -2.80     12.58 o 
 -13  11   5       46.35       42.62     14.05 o 
 -11  11   5       14.18       15.32     14.20 o 
  -9  11   5       24.50        5.17     16.27 o 
  -7  11   5      232.02      278.71     20.11 o 
  -5  11   5       11.91        7.38      8.95 o 
  -3  11   5       35.86       15.40      8.95 o 
  -1  11   5     1045.70      999.64     31.21 o 
   1  11   5      267.11      211.53     17.56 o 
   3  11   5      725.28      639.79     29.23 o 
   5  11   5      107.59       80.88     18.70 o 
   7  11   5        9.74       -1.39     12.19 o 
   9  11   5       38.60       16.67     22.29 o 
  11  11   5      147.34      166.54     31.46 o 
  13  11   5        8.91       27.17     16.81 o 
 -12  12   5        0.32      -11.68     15.15 o 
 -10  12   5      358.51      416.99     29.23 o 
  -8  12   5       95.46      131.50     19.00 o 
  -6  12   5      369.37      408.68     32.92 o 
  -4  12   5      108.39      131.25     16.13 o 
  -2  12   5      740.99      705.13     27.50 o 
   0  12   5      102.68       86.03     13.74 o 
   2  12   5      159.32       87.08     16.49 o 
   4  12   5      268.95      192.30     42.09 o 
   6  12   5       70.65       41.18     30.87 o 
   8  12   5        1.09      -21.44     29.98 o 
  10  12   5        1.93      -14.60     19.42 o 
  12  12   5      265.81      273.40     35.45 o 
 -11  13   5        8.33       -3.21     15.48 o 
  -9  13   5        0.52       -8.73     13.37 o 
  -7  13   5      657.93      746.37     37.51 o 
  -5  13   5       47.88       64.56     14.62 o 
  -3  13   5        5.91        1.95     11.98 o 
  -1  13   5        1.77      -13.58     13.58 o 
   1  13   5      377.64      342.12     36.08 o 
   3  13   5       27.09       47.50     32.50 o 
   5  13   5       33.17      -27.36     27.36 o 
   7  13   5       76.30       86.15     38.57 o 
   9  13   5        0.55      -32.37     32.37 o 
  11  13   5       20.03      -30.74     30.74 o 
  -8  14   5        1.09      -16.40     16.40 o 
  -6  14   5      263.22      270.12     32.68 o 
  -4  14   5      130.30      157.16     22.08 o 
  -2  14   5       19.93        6.08     15.45 o 
   0  14   5        0.03      -19.75     20.07 o 
   2  14   5        1.00      -18.42     18.42 o 
   4  14   5       42.57       85.51     42.14 o 
   6  14   5       32.34       42.72     22.91 o 
   8  14   5       48.81      -32.09     32.09 o 
  -5  15   5      101.25       68.72     24.42 o 
  -3  15   5       13.56       -6.65     23.65 o 
  -1  15   5       42.94       -7.93     21.63 o 
   1  15   5        0.45      -20.57     20.57 o 
   3  15   5      220.42      244.18     53.31 o 
 -20   0   6      549.86      530.05     62.91 o 
 -18   0   6      303.11      258.20     42.58 o 
 -16   0   6      314.08      356.93     44.41 o 
 -14   0   6        0.71       -7.80      8.91 o 
 -12   0   6    17436.33    17722.22    296.32 o 
 -10   0   6     4872.60     5228.20     95.98 o 
  -8   0   6    23042.20    22727.45    452.73 o 
  -6   0   6     7541.28     7884.24    232.48 o 
  -4   0   6    62516.24    63517.80    859.53 o 
  -2   0   6   177145.58   165801.45   3562.96 o 
   0   0   6     2942.60     2444.19     42.85 o 
   2   0   6   112622.88   111237.60   1729.21 o 
   4   0   6     4621.51     4692.72     95.54 o 
   6   0   6       16.11        2.75      6.28 o 
   8   0   6       30.24        4.41      7.11 o 
  10   0   6       11.21        4.78     19.09 o 
  12   0   6       58.91       86.56     25.41 o 
  14   0   6       13.90       33.58     22.82 o 
  16   0   6      411.27      355.41     44.46 o 
  18   0   6       84.28       73.92     32.60 o 
  20   0   6      140.86      115.65     36.10 o 
 -21   1   6       50.17       72.25     39.29 o 
 -19   1   6       18.14        7.97     35.10 o 
 -17   1   6      415.38      318.18     31.93 o 
 -15   1   6      654.23      642.38     24.09 o 
 -13   1   6       14.57       14.39      6.80 o 
 -11   1   6      340.70      331.43     14.22 o 
  -9   1   6       42.56       62.65      5.03 o 
  -7   1   6        1.62        1.82      3.82 o 
  -3   1   6    10972.10    10716.28    348.78 o 
  -1   1   6   126278.63   123035.63   1352.09 o 
   1   1   6     1796.76     1642.55     37.38 o 
   3   1   6    69465.87    70085.04    838.75 o 
   5   1   6      341.42      366.76     11.93 o 
   7   1   6     1149.81     1179.63     25.50 o 
   9   1   6        0.05       -1.76      3.68 o 
  11   1   6     1826.83      646.70     53.87 o 
  13   1   6       10.03       22.02     19.28 o 
  15   1   6       25.83       19.04     15.36 o 
  17   1   6        0.13       -8.49     17.63 o 
  19   1   6        3.93        3.98     32.29 o 
  21   1   6       19.31        7.77     22.14 o 
 -20   2   6       59.78       72.38     24.01 o 
 -18   2   6      131.02      133.06     27.69 o 
 -16   2   6      105.13      102.67     21.28 o 
 -14   2   6      173.12      176.39     17.53 o 
 -12   2   6      840.60      848.47     28.98 o 
 -10   2   6       69.37      100.52      7.54 o 
  -8   2   6      398.90      443.41     12.93 o 
  -6   2   6     5474.48     6168.98     70.47 o 
  -2   2   6     3160.52     2947.46     65.43 o 
   0   2   6    28780.49    29447.05    348.49 o 
   2   2   6    33973.57    32784.37    331.59 o 
   4   2   6     1525.42     1423.42     18.87 o 
   6   2   6     1923.93     2102.04     43.27 o 
   8   2   6      923.75     1016.21     27.92 o 
  10   2   6     1821.81     2010.91     46.15 o 
  12   2   6       64.29       55.41     11.84 o 
  14   2   6       96.99      117.54     20.48 o 
  16   2   6       10.47       14.39     21.74 o 
  18   2   6       43.46        8.05     18.61 o 
  20   2   6        0.03       -4.32     20.66 o 
 -21   3   6       54.64       43.29     24.46 o 
 -19   3   6       75.08       64.04     23.21 o 
 -17   3   6      150.27      157.55     25.09 o 
 -15   3   6      141.35      182.18     18.40 o 
 -13   3   6     1983.82     2036.79     45.38 o 
 -11   3   6     1047.43      972.99     28.91 o 
  -9   3   6      194.62      245.04      6.98 o 
  -7   3   6    18367.82    18846.94    228.86 o 
  -5   3   6      252.27      479.34      9.51 o 
  -3   3   6      944.04      853.30     19.23 o 
  -1   3   6    14046.21    13876.05    170.64 o 
   1   3   6    10527.82    10081.81    113.58 o 
   3   3   6      472.53      459.18     11.44 o 
   5   3   6    12416.01    12604.47    123.88 o 
   7   3   6      213.48      209.69     11.78 o 
   9   3   6        2.18       -4.03     10.87 o 
  11   3   6     1471.72     1544.94     40.36 o 
  13   3   6      164.37      234.30     19.11 o 
  15   3   6       89.32       89.72     19.40 o 
  17   3   6        6.41       -1.19     16.51 o 
  19   3   6      139.00      123.53     26.60 o 
 -20   4   6       16.62       34.21     34.75 o 
 -18   4   6        5.38       -2.31     17.41 o 
 -16   4   6      292.38      305.32     31.07 o 
 -14   4   6       23.66       19.30      8.67 o 
 -12   4   6      154.35      158.84     10.37 o 
 -10   4   6      123.47      141.72      7.24 o 
  -8   4   6      396.36      478.97     12.71 o 
  -6   4   6     2465.16     2629.00     32.21 o 
  -4   4   6     6934.68     6643.43     77.15 o 
  -2   4   6      369.63      521.72     12.48 o 
   0   4   6     2283.07     2432.75     29.78 o 
   2   4   6     2229.44     2374.49     29.76 o 
   4   4   6     2405.27     2364.01     32.88 o 
   6   4   6     1376.15     1516.53     22.10 o 
   8   4   6      669.78      763.49     19.44 o 
  10   4   6      124.41      115.43     14.02 o 
  12   4   6      987.83      925.77     32.46 o 
  14   4   6       70.63       46.38     31.23 o 
  16   4   6      183.52      231.12     41.71 o 
  18   4   6      105.05       87.64     24.34 o 
  20   4   6       52.56       31.00     22.45 o 
 -19   5   6       94.34      102.48     37.27 o 
 -17   5   6      388.49      409.61     35.56 o 
 -15   5   6      291.72      253.89     18.42 o 
 -13   5   6      589.10      545.68     14.15 o 
 -11   5   6      137.07      148.12      7.87 o 
  -9   5   6     1388.95     1243.34     23.13 o 
  -7   5   6      155.42      239.07      8.56 o 
  -5   5   6      635.13      588.90     12.06 o 
  -3   5   6     6397.27     6505.84     86.21 o 
  -1   5   6     2602.03     2865.38     38.74 o 
   1   5   6      165.90      201.89     11.33 o 
   3   5   6     3927.98     3767.16     45.15 o 
   5   5   6      106.21      208.74      8.27 o 
   7   5   6      129.66      156.54      7.85 o 
   9   5   6      866.21      887.69     50.41 o 
  11   5   6      365.26      435.65     23.72 o 
  13   5   6        0.29      -10.10     11.00 o 
  15   5   6        0.32       -4.11     14.02 o 
  17   5   6       35.96       25.70     26.16 o 
  19   5   6       15.39       18.64     27.43 o 
 -20   6   6       45.72       47.23     33.42 o 
 -18   6   6       16.44       20.57     28.13 o 
 -16   6   6       58.52       70.02     15.89 o 
 -14   6   6      311.60      259.92     16.76 o 
 -12   6   6      422.55      409.16     16.05 o 
 -10   6   6     1526.72     1592.57     28.85 o 
  -8   6   6      426.66      479.16     15.75 o 
  -6   6   6        7.72       11.90      3.36 o 
  -4   6   6     1844.90     1652.78     25.71 o 
  -2   6   6    16151.45    16355.46    171.18 o 
   0   6   6     4364.08     4420.49     56.99 o 
   2   6   6      461.17      590.26     15.50 o 
   4   6   6      387.04      470.44     12.07 o 
   6   6   6       26.87       40.22      5.90 o 
   8   6   6      185.77      162.59     12.86 o 
  10   6   6       55.30       94.69     12.02 o 
  12   6   6     1510.49     1477.10     43.85 o 
  14   6   6      361.53      357.47     25.59 o 
  16   6   6        1.40       12.89     16.47 o 
  18   6   6       17.01       10.58     19.64 o 
 -19   7   6       19.21       35.81     31.00 o 
 -17   7   6       17.37        0.82      6.69 o 
 -15   7   6       30.54       33.65      9.19 o 
 -13   7   6       13.47        0.11      7.72 o 
 -11   7   6      384.68      336.52     31.90 o 
  -9   7   6      405.72      355.67     16.85 o 
  -7   7   6     1732.94     1595.06     31.55 o 
  -5   7   6      210.72      220.36     10.16 o 
  -3   7   6      180.44      139.44      7.61 o 
  -1   7   6      115.48      119.47      8.48 o 
   1   7   6      109.09       99.03      7.89 o 
   3   7   6      690.94      748.78     18.91 o 
   5   7   6      585.05      665.09     18.75 o 
   7   7   6      189.11      205.65     14.79 o 
   9   7   6      489.05      463.90     20.78 o 
  11   7   6     1248.98     1379.00     36.49 o 
  13   7   6      587.31      545.05     29.61 o 
  15   7   6        4.40       -2.72     17.82 o 
  17   7   6        3.89        6.22     17.55 o 
 -18   8   6       55.04       55.13      9.24 o 
 -16   8   6        2.64        0.10      8.49 o 
 -14   8   6       12.68       21.94      9.48 o 
 -12   8   6      176.70      172.00     15.96 o 
 -10   8   6     1845.79     1787.66     45.06 o 
  -8   8   6     3608.07     3712.04     64.54 o 
  -6   8   6     3828.46     3671.01     58.13 o 
  -4   8   6        2.08       -6.26      6.26 o 
  -2   8   6     6498.77     6365.53     89.49 o 
   0   8   6      934.23      855.73     19.96 o 
   2   8   6       55.80       82.17      8.23 o 
   4   8   6      177.36      156.94     16.56 o 
   6   8   6      106.97      112.47     10.30 o 
   8   8   6      115.83      118.93     13.38 o 
  10   8   6       22.91       34.28     13.19 o 
  12   8   6      796.10      934.24     33.85 o 
  14   8   6       37.99       12.59     14.54 o 
  16   8   6       20.87       34.11     19.57 o 
  18   8   6        0.04       -6.80     20.51 o 
 -17   9   6        2.38       -1.73      8.86 o 
 -15   9   6      136.31      124.06     17.91 o 
 -13   9   6       49.81       60.18     12.42 o 
 -11   9   6      228.32      218.67     18.89 o 
  -9   9   6       55.28       55.38     12.98 o 
  -7   9   6       49.94       44.01      9.31 o 
  -5   9   6     2682.98     2505.43     44.98 o 
  -3   9   6       45.51       43.20      9.05 o 
  -1   9   6        2.79        7.46      7.25 o 
   1   9   6       86.60       92.00     10.45 o 
   3   9   6      122.01      158.54     12.72 o 
   5   9   6      970.54      934.90     27.77 o 
   7   9   6      217.70      187.44     24.48 o 
   9   9   6      161.71      147.68     16.39 o 
  11   9   6      190.87      253.16     19.78 o 
  13   9   6       26.24       15.96     12.61 o 
  15   9   6      118.92      131.59     20.53 o 
  17   9   6        3.02       54.05     32.48 o 
 -16  10   6        5.10       12.03     10.92 o 
 -14  10   6       25.67       12.32     10.99 o 
 -12  10   6        1.10        2.68     10.72 o 
 -10  10   6       37.47       23.13     11.93 o 
  -8  10   6      331.22      372.21     20.64 o 
  -6  10   6      352.69      351.24     18.22 o 
  -4  10   6     2790.74     2767.67     49.67 o 
  -2  10   6     1087.55     1108.83     30.27 o 
   0  10   6      352.36      329.19     19.48 o 
   2  10   6        2.54       -4.18      8.88 o 
   4  10   6     2422.11     2166.81     66.70 o 
   6  10   6       61.03       71.10     15.60 o 
   8  10   6       22.29       21.40     10.88 o 
  10  10   6       15.07       -0.50     10.79 o 
  12  10   6      448.87      506.72     27.42 o 
  14  10   6        0.50       -7.73     24.59 o 
  16  10   6        5.17        5.73     40.73 o 
 -15  11   6       88.69       55.43     14.91 o 
 -13  11   6       16.35       26.44     15.16 o 
 -11  11   6      595.92      611.18     39.49 o 
  -9  11   6       54.44       57.28     20.26 o 
  -7  11   6      658.66      708.62     26.76 o 
  -5  11   6      111.60      122.99     13.11 o 
  -3  11   6       75.35       57.36     10.87 o 
  -1  11   6       91.02      107.57     14.19 o 
   1  11   6      129.34      133.74     14.70 o 
   3  11   6      110.83      115.02     19.84 o 
   5  11   6      261.11      255.45     27.32 o 
   7  11   6       26.05       30.88     16.69 o 
   9  11   6      354.18      397.56     28.56 o 
  11  11   6       68.69       37.55     22.41 o 
  13  11   6       14.83       -0.24     20.03 o 
 -12  12   6       33.60       24.28     14.01 o 
 -10  12   6        2.25        5.05     13.43 o 
  -8  12   6       24.53       20.40     14.53 o 
  -6  12   6       15.63        3.00     16.23 o 
  -4  12   6        0.05       -7.69     10.28 o 
  -2  12   6       10.43        0.66     10.00 o 
   0  12   6       44.24       60.51     13.32 o 
   2  12   6      310.94      284.77     23.93 o 
   4  12   6      362.04      333.73     31.61 o 
   6  12   6       34.55       27.14     30.64 o 
   8  12   6        3.22      -29.44     29.44 o 
  10  12   6        3.43      -27.86     27.86 o 
  12  12   6        3.72        2.76     21.53 o 
 -11  13   6       27.68       33.50     16.79 o 
  -9  13   6        0.39       16.44     14.04 o 
  -7  13   6       52.73       70.97     17.90 o 
  -5  13   6      591.71      683.62     29.08 o 
  -3  13   6       66.98       38.69     13.58 o 
  -1  13   6      255.24      243.93     21.57 o 
   1  13   6       12.88      -25.15     25.15 o 
   3  13   6        0.12      -12.53     28.32 o 
   5  13   6      253.94      222.12     47.74 o 
   7  13   6        5.90       -6.59     30.37 o 
   9  13   6        2.58      -31.50     31.50 o 
  11  13   6       12.94      -30.78     33.88 o 
  -8  14   6       74.42       54.15     22.34 o 
  -6  14   6      590.84      808.84     49.76 o 
  -4  14   6       14.98       41.38     17.46 o 
  -2  14   6       96.80      126.21     21.92 o 
   0  14   6       34.15       20.12     22.15 o 
   2  14   6       43.06      -32.57     32.57 o 
   4  14   6       42.38       49.70     39.62 o 
   6  14   6       41.93       45.19     40.60 o 
   8  14   6        2.46      -24.81     32.47 o 
  -3  15   6       30.60       -4.33     17.85 o 
  -1  15   6       25.71        1.85     38.63 o 
   1  15   6        0.01      -10.46     35.18 o 
   3  15   6       12.09       26.04     41.48 o 
 -21   1   7      345.36      380.88     40.01 o 
 -19   1   7      443.18      536.55     42.37 o 
 -17   1   7      246.49      246.56     40.91 o 
 -15   1   7       41.72       31.10     10.08 o 
 -13   1   7       71.40       98.23      9.24 o 
 -11   1   7     1177.16     1068.04     23.32 o 
  -9   1   7     2304.80     2026.86     36.62 o 
  -7   1   7      850.86      853.81     26.91 o 
  -5   1   7    10182.33    10240.40    282.67 o 
  -3   1   7     4230.81     3808.38     53.09 o 
  -1   1   7     9395.04     8605.14     97.86 o 
   1   1   7    32055.11    31001.57    316.94 o 
   3   1   7       41.11       82.06      9.02 o 
   5   1   7    10003.40    10233.85    127.70 o 
   7   1   7     1722.77     1354.03     28.56 o 
   9   1   7     1797.69     1863.58     37.73 o 
  13   1   7      732.35      667.00     36.41 o 
  15   1   7        6.31       -7.45     15.00 o 
  17   1   7      314.67      329.67     85.92 o 
  19   1   7       13.18       -3.55     18.16 o 
  21   1   7        0.56      -13.75     21.03 o 
 -20   2   7       46.36       26.21     22.56 o 
 -18   2   7       99.97      122.67     24.50 o 
 -16   2   7      740.81      797.64     28.13 o 
 -14   2   7       83.27       73.30     13.36 o 
 -12   2   7     1731.53     1757.21     42.63 o 
 -10   2   7     1671.13     1608.59     30.54 o 
  -8   2   7        2.98        0.57      3.71 o 
  -6   2   7        5.67       11.71      3.32 o 
  -4   2   7       23.79       13.52      6.20 o 
  -2   2   7     6669.12     6468.42     73.90 o 
   0   2   7     7110.84     7218.82    100.68 o 
   2   2   7     1358.52     1467.32     20.92 o 
   4   2   7    15215.85    14108.84    220.95 o 
   6   2   7     7436.78     7523.90     96.81 o 
   8   2   7     3200.11     3206.64     63.32 o 
  10   2   7        2.75       15.20      9.53 o 
  12   2   7        4.89        9.56     10.69 o 
  14   2   7      188.98      221.36     37.35 o 
  16   2   7      163.30      149.77     46.62 o 
  18   2   7      187.76      187.85     28.73 o 
  20   2   7      101.19      105.59     25.62 o 
 -21   3   7       55.57       17.67     24.22 o 
 -19   3   7        7.12        5.29     20.39 o 
 -17   3   7      137.91      140.55     24.32 o 
 -15   3   7        8.64        7.99     10.86 o 
 -13   3   7       68.92       49.32      9.55 o 
 -11   3   7       99.44      115.19      9.04 o 
  -9   3   7      235.21      341.14      8.77 o 
  -7   3   7     4296.43     4506.11     67.86 o 
  -5   3   7     1007.20     1096.24     15.75 o 
  -3   3   7     4087.48     4447.63     52.69 o 
  -1   3   7      621.58      658.01     15.29 o 
   1   3   7     1083.87      976.25     17.08 o 
   3   3   7     1933.96     1868.18     24.54 o 
   5   3   7     6129.34     5958.62     66.20 o 
   7   3   7     3418.26     3749.78     61.37 o 
   9   3   7      666.98      674.24     24.91 o 
  11   3   7      331.77      292.52     20.53 o 
  13   3   7      264.61      240.48     24.81 o 
  15   3   7      128.63       61.14     18.53 o 
  17   3   7        0.03       -0.43     16.92 o 
  19   3   7        7.53        5.65     20.14 o 
 -20   4   7       16.35       31.57     31.12 o 
 -18   4   7      503.67      506.89     39.79 o 
 -16   4   7      143.02      191.60     20.49 o 
 -14   4   7      428.10      466.66     20.58 o 
 -12   4   7     4140.45     3824.50     54.09 o 
 -10   4   7        3.14        3.11      3.77 o 
  -8   4   7     1938.49     1900.80     29.95 o 
  -6   4   7     2094.76     2573.00     33.75 o 
  -4   4   7     7202.74     7798.13     83.71 o 
  -2   4   7      867.99      709.71     15.44 o 
   0   4   7     1290.28     1198.18     17.28 o 
   2   4   7     2040.40     2031.93     26.59 o 
   4   4   7     2251.20     2324.73     32.77 o 
   6   4   7      474.86      453.24     10.72 o 
   8   4   7      463.39      514.37     29.04 o 
  10   4   7      821.15      828.68     29.01 o 
  12   4   7        0.48       10.96     10.94 o 
  14   4   7      221.04      199.23     24.65 o 
  16   4   7      102.11       96.13     22.63 o 
  18   4   7       17.13       12.86     18.00 o 
  20   4   7       64.76       24.04     23.02 o 
 -19   5   7       68.15       82.97     34.02 o 
 -17   5   7       95.41       84.13     20.72 o 
 -15   5   7       37.61       37.35     10.90 o 
 -13   5   7       35.04       29.15      6.75 o 
 -11   5   7      292.48      329.78     10.46 o 
  -9   5   7      979.04      947.96     17.39 o 
  -7   5   7      174.98      194.12      8.52 o 
  -5   5   7      236.25      185.44      7.02 o 
  -3   5   7       15.80       26.27      5.21 o 
  -1   5   7     3513.56     3818.64     49.44 o 
   1   5   7      850.54      871.60     17.69 o 
   3   5   7     3050.90     3461.45     42.35 o 
   5   5   7      880.86      880.21     16.13 o 
   7   5   7     1049.86     1074.70     20.16 o 
   9   5   7      330.01      331.91     17.38 o 
  11   5   7        9.63        3.45     10.12 o 
  13   5   7     1279.71     1223.65     39.01 o 
  15   5   7       74.26       56.64     19.38 o 
  17   5   7        3.50      -15.74     15.74 o 
  19   5   7       16.13       18.42     20.24 o 
 -20   6   7        1.60      -26.87     26.87 o 
 -18   6   7        0.67       22.11     18.33 o 
 -16   6   7      271.48      213.60     22.04 o 
 -14   6   7       95.55       96.65     10.51 o 
 -12   6   7       28.50       43.58      8.68 o 
 -10   6   7      440.45      454.64     14.47 o 
  -8   6   7      404.59      439.93     15.58 o 
  -6   6   7       18.69       10.76      4.57 o 
  -4   6   7      621.00      646.46     16.69 o 
  -2   6   7       45.45       41.65      5.82 o 
   0   6   7     1502.47     1467.35     24.92 o 
   2   6   7      379.60      348.89     11.05 o 
   4   6   7       18.91       12.05      4.41 o 
   6   6   7      244.61      242.61     10.49 o 
   8   6   7        0.19        6.50      7.31 o 
  10   6   7     1002.10      998.13     41.66 o 
  12   6   7      426.02      457.99     26.88 o 
  14   6   7     1019.62      982.11     39.08 o 
  16   6   7       45.25       29.22     18.06 o 
  18   6   7       53.39       27.34     20.91 o 
 -19   7   7      101.57      143.88     39.60 o 
 -17   7   7       54.32       65.96     14.44 o 
 -15   7   7      382.80      399.73     18.71 o 
 -13   7   7        6.32       11.08      9.82 o 
 -11   7   7      174.60      175.40     14.66 o 
  -9   7   7     1013.99      942.64     24.89 o 
  -7   7   7      167.72      137.72     10.28 o 
  -5   7   7      231.56      243.44     13.79 o 
  -3   7   7     1650.98     1774.89     32.65 o 
  -1   7   7     2023.33     2015.40     32.20 o 
   1   7   7      239.37      276.66     12.03 o 
   3   7   7      507.94      564.92     16.54 o 
   5   7   7     1074.89     1097.90     21.89 o 
   7   7   7     2232.35     2300.60     46.55 o 
   9   7   7      312.71      334.22     19.29 o 
  11   7   7       27.32       47.29     12.65 o 
  13   7   7       59.21       66.91     15.67 o 
  15   7   7       64.68       26.62     15.05 o 
  17   7   7        5.32       15.20     26.58 o 
 -18   8   7      109.39      165.62     20.55 o 
 -16   8   7       40.70       25.40      9.42 o 
 -14   8   7       30.20       25.77      9.85 o 
 -12   8   7        8.34       -8.29      8.29 o 
 -10   8   7       14.39       10.48      9.87 o 
  -8   8   7     1095.21     1037.22     27.68 o 
  -6   8   7      824.18      854.18     32.14 o 
  -4   8   7      726.90      771.03     21.01 o 
  -2   8   7     2001.71     1923.51     46.57 o 
   0   8   7      334.57      359.13     19.72 o 
   2   8   7      637.62      649.49     28.61 o 
   4   8   7     5002.87     5062.08     67.47 o 
   6   8   7      380.56      342.73     18.64 o 
   8   8   7      123.75      114.18     13.43 o 
  10   8   7      130.98      111.54     14.40 o 
  12   8   7        0.68      -10.75     10.75 o 
  14   8   7       85.25       72.03     16.82 o 
  16   8   7       27.28       41.12     29.49 o 
 -17   9   7        0.29       -0.81     10.72 o 
 -15   9   7      180.40      170.19     16.47 o 
 -13   9   7       11.98       19.13     10.31 o 
 -11   9   7      303.41      269.24     19.97 o 
  -9   9   7      717.81      736.98     24.54 o 
  -7   9   7        0.75        0.31      7.22 o 
  -5   9   7      174.33      187.15     14.51 o 
  -3   9   7       39.23       32.27      8.50 o 
  -1   9   7      302.28      332.11     16.48 o 
   1   9   7       67.49       87.03     10.38 o 
   3   9   7     5250.38     5357.95     79.62 o 
   5   9   7     1586.49     1452.28     35.94 o 
   7   9   7      777.64      823.39     27.82 o 
   9   9   7        0.20        5.34     19.14 o 
  11   9   7       64.16       77.34     13.92 o 
  13   9   7       79.80       95.53     15.78 o 
  15   9   7        2.05       -7.37     14.78 o 
  17   9   7        2.23       -3.53     19.44 o 
 -16  10   7        3.50        8.61     10.59 o 
 -14  10   7      107.00       97.23     14.86 o 
 -12  10   7      116.53      166.92     17.89 o 
 -10  10   7      262.44      251.41     31.97 o 
  -8  10   7       35.72       25.24     10.06 o 
  -6  10   7      868.74      926.98     26.31 o 
  -4  10   7      332.28      307.65     17.34 o 
  -2  10   7      980.65      999.81     27.20 o 
   0  10   7      251.67      298.74     18.79 o 
   2  10   7      537.44      531.42     23.26 o 
   4  10   7       21.74       49.03     13.41 o 
   6  10   7       88.19       81.85     15.98 o 
   8  10   7      476.50      440.45     28.49 o 
  10  10   7      442.57      481.37     25.92 o 
  12  10   7       81.03       76.56     15.15 o 
  14  10   7        5.12       -7.01     12.29 o 
 -15  11   7       59.95       56.88     14.68 o 
 -13  11   7       18.04       20.26     13.75 o 
 -11  11   7      242.40      249.48     22.16 o 
  -9  11   7        9.82        6.64     11.77 o 
  -7  11   7       59.64       64.32     11.31 o 
  -5  11   7      694.99      666.47     26.21 o 
  -3  11   7        1.45       -7.47      7.47 o 
  -1  11   7       50.41       60.78     12.25 o 
   1  11   7      694.83      641.67     25.45 o 
   3  11   7       31.41       26.35     12.91 o 
   5  11   7       20.88       21.98     16.53 o 
   7  11   7        3.34       -2.86     14.89 o 
   9  11   7        5.54       -7.95     13.35 o 
  11  11   7       29.54       11.93     20.09 o 
  13  11   7       14.54        8.54     20.42 o 
 -12  12   7       74.25       40.83     18.28 o 
 -10  12   7        5.02       13.95     13.25 o 
  -8  12   7        1.08        1.36     11.98 o 
  -6  12   7      373.65      396.64     21.28 o 
  -4  12   7        1.01       -5.77      9.76 o 
  -2  12   7       65.11       96.44     14.28 o 
   0  12   7       70.66       72.75     13.78 o 
   2  12   7       30.88       17.66     12.97 o 
   4  12   7        0.02      -17.78     17.78 o 
   6  12   7        5.03       -3.23     16.56 o 
   8  12   7       69.92       85.66     39.04 o 
  10  12   7        0.06      -27.00     27.00 o 
  12  12   7       22.86       19.76     23.00 o 
 -11  13   7       66.16       28.27     15.09 o 
  -9  13   7       68.40       77.01     21.96 o 
  -7  13   7        0.10      -11.64     11.64 o 
  -5  13   7        4.56        4.62     12.32 o 
  -3  13   7       47.83       40.42     13.58 o 
  -1  13   7        0.79        0.66     11.53 o 
   1  13   7      336.36      464.65     30.95 o 
   3  13   7      108.00      113.62     39.32 o 
   5  13   7       24.58       31.39     36.91 o 
   7  13   7        0.00       -7.89     29.94 o 
   9  13   7       28.96       41.60     35.82 o 
  -8  14   7        3.02        0.42     17.09 o 
  -6  14   7       40.26       33.14     20.53 o 
  -4  14   7       22.01        0.04     15.46 o 
  -2  14   7       11.97       13.20     15.88 o 
   0  14   7        9.98      -18.23     18.23 o 
   2  14   7       53.22       26.92     38.21 o 
   4  14   7       82.37       27.87     38.09 o 
   6  14   7       58.38       -1.94     34.06 o 
   8  14   7       12.12      -35.49     35.62 o 
  -3  15   7       28.13       16.33     19.31 o 
  -1  15   7       15.50      -37.09     37.09 o 
   1  15   7      123.35      172.83     48.43 o 
   3  15   7       12.50      -35.97     35.97 o 
 -20   0   8      502.45      610.66     65.29 o 
 -18   0   8      464.59      437.83     52.14 o 
 -16   0   8     2245.70     2245.78    102.30 o 
 -14   0   8     4802.09     4496.75     90.30 o 
 -12   0   8     1538.72     1836.67     47.33 o 
 -10   0   8      637.70      787.85     30.46 o 
  -8   0   8     4934.27     4605.82    104.78 o 
  -6   0   8     1395.69     1457.43     30.48 o 
   0   0   8   102232.77    99130.18   1545.05 o 
   2   0   8    19887.59    19035.27    299.91 o 
   4   0   8     7310.47     6854.03    189.49 o 
   6   0   8     2163.87     2678.22     50.82 o 
   8   0   8     2409.85     2449.61     59.36 o 
  10   0   8     1060.21     1096.30     43.40 o 
  12   0   8     1574.38     1444.41     71.78 o 
  14   0   8      313.57      267.83     37.61 o 
  16   0   8      288.71      284.70     41.13 o 
  18   0   8      387.87      330.32     46.39 o 
  20   0   8       11.43       57.22     32.92 o 
 -21   1   8        2.54      -26.89     26.89 o 
 -19   1   8      154.74      149.09     27.35 o 
 -17   1   8        5.76        1.91     17.81 o 
 -15   1   8      188.86      213.31     16.41 o 
 -13   1   8      124.46      120.56     10.09 o 
 -11   1   8       74.88       78.15      8.54 o 
  -9   1   8     6698.36     6743.20     89.79 o 
  -7   1   8     3113.84     3572.30     50.76 o 
  -5   1   8      637.39      596.30      9.49 o 
  -3   1   8     3778.19     4032.82     60.16 o 
  -1   1   8     9938.73     9256.79    105.66 o 
   1   1   8    17307.99    17309.36    179.43 o 
   3   1   8     4546.19     4164.12     55.69 o 
   5   1   8        3.81        3.13      3.05 o 
   7   1   8      130.97      157.85      7.48 o 
  11   1   8        4.39       -5.61      5.61 o 
  13   1   8      584.04      581.37     33.98 o 
  15   1   8       71.06       39.01     17.56 o 
  17   1   8        0.62       -2.34     17.31 o 
  19   1   8        1.09       -4.39     18.46 o 
 -20   2   8      250.41      265.92     34.59 o 
 -18   2   8        8.98       26.34     19.88 o 
 -16   2   8       78.50       99.01     13.69 o 
 -14   2   8      160.03      168.19     15.00 o 
 -12   2   8       23.87       20.89      5.99 o 
 -10   2   8      624.95      501.13     14.82 o 
  -8   2   8      454.29      563.80     15.42 o 
  -6   2   8      727.61      697.55     12.15 o 
  -4   2   8      307.24      238.02      8.57 o 
  -2   2   8      606.10      575.98     10.51 o 
   0   2   8    29282.22    27903.50    336.13 o 
   2   2   8     4599.12     4651.81     61.40 o 
   6   2   8     9297.45     9354.02    118.77 o 
   8   2   8       28.07       54.43      8.21 o 
  10   2   8     1687.56     1721.86     50.98 o 
  12   2   8       61.15       79.29     18.08 o 
  14   2   8        6.08       13.86     22.12 o 
  16   2   8       19.06      -14.49     14.49 o 
  18   2   8       39.50        4.16     17.82 o 
  20   2   8        5.38      -20.10     20.10 o 
 -21   3   8       12.91        4.20     32.89 o 
 -19   3   8      485.94      554.02     42.25 o 
 -17   3   8     1067.04     1132.49     80.04 o 
 -15   3   8       43.08       82.01     14.70 o 
 -13   3   8     1791.28     1732.06     34.83 o 
 -11   3   8      579.67      568.50     16.93 o 
  -9   3   8     1073.16     1052.95     16.41 o 
  -7   3   8    11015.86    10848.58    138.40 o 
  -5   3   8      142.06       75.93      4.33 o 
  -3   3   8      766.53     1062.32     15.21 o 
  -1   3   8     3065.67     2935.50     40.68 o 
   1   3   8     2638.35     2770.88     35.91 o 
   3   3   8     1434.87     1519.30     19.81 o 
   5   3   8      909.57     1126.83     17.36 o 
   7   3   8     3981.84     3807.04     55.72 o 
   9   3   8     5135.48     4833.74     91.45 o 
  11   3   8      839.95      926.48     31.30 o 
  13   3   8      717.52      727.95     53.69 o 
  15   3   8       18.08       21.02     22.79 o 
  17   3   8       23.95       -7.84     16.68 o 
  19   3   8        0.33        6.52     18.89 o 
 -20   4   8       67.30       50.85     34.99 o 
 -18   4   8        0.95       -8.38     23.82 o 
 -16   4   8        2.96        4.74     12.41 o 
 -14   4   8      636.34      642.72     24.01 o 
 -12   4   8     1054.71     1011.57     25.12 o 
 -10   4   8        6.34       12.60      4.59 o 
  -8   4   8     1001.41     1056.61     22.21 o 
  -6   4   8      454.61      576.65     11.76 o 
  -4   4   8    11597.88    12127.51    149.70 o 
  -2   4   8    18318.96    17916.85    221.00 o 
   0   4   8     1089.68     1226.50     17.84 o 
   2   4   8     4139.07     4213.09     49.06 o 
   4   4   8     1791.48     1788.17     27.30 o 
   6   4   8     2403.04     2627.70     32.34 o 
   8   4   8      207.85      186.02     15.02 o 
  10   4   8        9.42       16.69      9.59 o 
  12   4   8     1143.61     1169.94     57.12 o 
  14   4   8       10.03       -2.37     17.31 o 
  16   4   8       48.99       23.44     21.13 o 
  18   4   8        2.59       -6.33     18.39 o 
  20   4   8       10.04       -4.97     20.39 o 
 -19   5   8        0.21       -8.13     28.23 o 
 -17   5   8      184.81      258.05     30.55 o 
 -15   5   8        7.09        5.96     13.95 o 
 -13   5   8      591.07      523.77     26.46 o 
 -11   5   8        0.53        2.31      4.27 o 
  -9   5   8      111.57       78.91      7.19 o 
  -7   5   8       78.11      129.08      7.53 o 
  -5   5   8       79.17      123.70      7.21 o 
  -3   5   8     5374.10     5081.15     70.15 o 
  -1   5   8     3910.73     3904.93     50.77 o 
   1   5   8     3984.70     3914.57     50.00 o 
   3   5   8     2481.54     2272.30     30.56 o 
   5   5   8      233.86      257.42      9.63 o 
   7   5   8      191.59      204.95      9.34 o 
   9   5   8       31.47       40.33     10.81 o 
  11   5   8        0.38        2.20     10.54 o 
  13   5   8        0.93       -5.25     11.66 o 
  15   5   8      134.35      108.79     21.23 o 
  17   5   8       14.62        8.43     18.28 o 
  19   5   8      268.91      255.12     35.30 o 
 -18   6   8      273.28      323.15     65.51 o 
 -16   6   8       63.43       87.55     16.28 o 
 -14   6   8      800.74      768.31     26.62 o 
 -12   6   8      703.68      664.08     21.94 o 
 -10   6   8     4671.94     4468.47     71.32 o 
  -8   6   8     5955.35     5888.48     93.60 o 
  -6   6   8     1322.61     1342.31     27.13 o 
  -4   6   8      441.63      353.19     12.54 o 
  -2   6   8     3423.73     3609.39     48.75 o 
   0   6   8      948.12      866.67     15.60 o 
   2   6   8     2199.99     2098.26     31.42 o 
   4   6   8      294.88      287.12     10.41 o 
   6   6   8      550.98      526.30     16.25 o 
   8   6   8      215.36      197.27     18.13 o 
  10   6   8        1.59        4.47     23.11 o 
  12   6   8       89.67       96.35     29.29 o 
  14   6   8      384.68      368.64     26.27 o 
  16   6   8      241.94      247.30     50.54 o 
  18   6   8       12.45      -15.10     18.51 o 
 -19   7   8      182.41      206.71     45.98 o 
 -17   7   8        0.56       -5.55     11.82 o 
 -15   7   8      211.87      213.06     14.36 o 
 -13   7   8      180.87      186.80     14.24 o 
 -11   7   8       39.60       64.64     10.80 o 
  -9   7   8      623.31      575.75     19.38 o 
  -7   7   8      618.20      643.94     21.69 o 
  -5   7   8     1771.05     1690.55     31.94 o 
  -3   7   8       86.98       96.82      8.61 o 
  -1   7   8      397.38      313.69     15.34 o 
   1   7   8       32.91       27.77      4.98 o 
   3   7   8        3.50       14.91      4.49 o 
   5   7   8      185.82      204.44     10.74 o 
   7   7   8       92.18      103.05     11.95 o 
   9   7   8      136.03      129.74     14.09 o 
  11   7   8       17.10       -4.33      9.96 o 
  13   7   8        0.05       -8.92     11.81 o 
  15   7   8       13.57      -12.66     15.99 o 
  17   7   8        3.79       21.07     18.86 o 
 -18   8   8       23.79       44.91     16.10 o 
 -16   8   8       39.77       52.49     14.27 o 
 -14   8   8      144.64      167.07     24.47 o 
 -12   8   8      591.90      568.65     23.55 o 
 -10   8   8     1301.90     1319.53     31.70 o 
  -8   8   8      330.61      384.53     30.71 o 
  -6   8   8      291.48      279.57     14.86 o 
  -4   8   8       15.17       28.19      8.74 o 
  -2   8   8        4.04       -5.02      6.09 o 
   0   8   8      220.38      213.58     12.82 o 
   2   8   8     2272.95     2275.87     53.44 o 
   4   8   8     2117.94     2102.90     34.89 o 
   6   8   8        2.83        5.56      8.31 o 
   8   8   8      325.78      314.53     19.33 o 
  10   8   8       35.01       48.68     11.59 o 
  12   8   8      913.31     1087.15     34.39 o 
  14   8   8       13.06       57.87     16.27 o 
  16   8   8        3.96        6.96     18.65 o 
 -17   9   8      108.20      118.89     13.66 o 
 -15   9   8       11.25       14.94     10.01 o 
 -13   9   8        0.07       -4.81      8.99 o 
 -11   9   8      152.65      142.88     15.67 o 
  -9   9   8      121.24      122.51     12.92 o 
  -7   9   8      235.68      228.25     14.49 o 
  -5   9   8       16.29       39.96      9.51 o 
  -3   9   8      172.01      149.88     13.93 o 
  -1   9   8     1143.20     1099.39     26.99 o 
   1   9   8        2.18        3.47      7.54 o 
   3   9   8       49.67       54.22     10.93 o 
   5   9   8      161.38      164.96     14.61 o 
   7   9   8     1369.89     1289.94     35.00 o 
   9   9   8      915.24      946.79     30.63 o 
  11   9   8        1.34      -10.26     10.26 o 
  13   9   8       95.07      150.55     20.91 o 
  15   9   8        3.71      -16.44     20.96 o 
 -16  10   8       16.22       14.37     13.32 o 
 -14  10   8       22.51       25.26     11.66 o 
 -12  10   8      167.26      188.32     26.09 o 
 -10  10   8      198.43      209.39     19.36 o 
  -8  10   8       26.32       30.88     10.31 o 
  -6  10   8      518.77      567.42     20.89 o 
  -4  10   8      220.94      213.06     14.72 o 
  -2  10   8       65.43       72.01     11.06 o 
   0  10   8      628.54      544.03     27.77 o 
   2  10   8      119.07      127.89     13.60 o 
   4  10   8     1316.08     1235.29     50.88 o 
   6  10   8       24.74       19.89     16.54 o 
   8  10   8       97.05       83.80     19.34 o 
  10  10   8      135.35      177.70     21.05 o 
  12  10   8      103.34      147.61     20.69 o 
  14  10   8       52.50       41.53     42.13 o 
 -15  11   8       23.19       31.06     13.78 o 
 -13  11   8        1.55       13.61     19.88 o 
 -11  11   8       41.41       60.31     14.69 o 
  -9  11   8        2.50       -2.35     10.52 o 
  -7  11   8      361.63      358.11     19.42 o 
  -5  11   8       54.75       33.73     10.07 o 
  -3  11   8      602.85      591.65     22.60 o 
  -1  11   8      865.43      760.38     27.66 o 
   1  11   8       60.33       54.01     11.91 o 
   3  11   8      226.07      250.86     21.47 o 
   5  11   8        8.30       20.13     16.86 o 
   7  11   8       18.44        8.39     15.77 o 
   9  11   8       23.93       18.57     21.08 o 
  11  11   8       49.49       31.67     16.49 o 
  13  11   8       15.01       -9.96     21.78 o 
 -12  12   8       39.75       62.38     15.97 o 
 -10  12   8      188.54      186.23     20.88 o 
  -8  12   8        0.07       12.81     12.32 o 
  -6  12   8      133.51      105.80     13.42 o 
  -4  12   8        3.20        3.07      9.08 o 
  -2  12   8       16.15        7.64     10.45 o 
   0  12   8        4.02       13.17     11.06 o 
   2  12   8        3.40       -5.56     12.07 o 
   4  12   8      102.33      111.33     25.24 o 
   6  12   8      106.57       89.66     23.11 o 
   8  12   8        3.09       -5.39     29.67 o 
  10  12   8       45.29       -3.97     35.54 o 
  12  12   8       15.65       19.10     39.56 o 
 -11  13   8        2.87      -11.57     15.13 o 
  -9  13   8       12.41        3.94     13.62 o 
  -7  13   8       17.69       27.87     15.53 o 
  -5  13   8      625.24      679.35     29.65 o 
  -3  13   8        4.30       -1.09     11.47 o 
  -1  13   8      230.62      248.57     20.56 o 
   1  13   8        0.61       -1.45     13.50 o 
   3  13   8      162.26      194.74     27.71 o 
   5  13   8       58.87       47.12     38.05 o 
   7  13   8        9.77       15.50     36.20 o 
   9  13   8        3.39       23.04     35.90 o 
  -8  14   8       13.03       18.46     36.46 o 
  -6  14   8       14.38       -0.17     17.70 o 
  -4  14   8        0.03       -2.59     12.78 o 
  -2  14   8       61.29       64.39     18.20 o 
   0  14   8        3.64      -16.91     16.91 o 
   2  14   8        2.68      -30.76     30.76 o 
   4  14   8        9.18        0.93     35.22 o 
   6  14   8        2.10       -5.19     35.56 o 
  -3  15   8      181.14      206.11     26.72 o 
  -1  15   8      154.07      111.16     29.07 o 
   1  15   8       27.44      -18.93     38.25 o 
 -21   1   9      131.77      149.13     30.47 o 
 -19   1   9        0.28        7.84     20.18 o 
 -17   1   9      246.17      318.79     30.96 o 
 -15   1   9     1651.50     1645.21     48.88 o 
 -13   1   9     2218.47     2117.72     39.59 o 
 -11   1   9     1067.32     1003.51     23.30 o 
  -9   1   9     2502.08     2231.79     35.18 o 
  -7   1   9     2215.39     2221.78     26.97 o 
  -5   1   9     4245.76     4307.75     45.67 o 
  -3   1   9     1354.92      562.88     28.20 o 
  -1   1   9     6643.56     6711.08     88.46 o 
   1   1   9       89.91       40.91      3.30 o 
   3   1   9     5332.60     5593.71     83.74 o 
   5   1   9    12253.05    12209.16    257.62 o 
   7   1   9     7972.82     7885.23    102.89 o 
  11   1   9     2332.64     2224.22     68.62 o 
  13   1   9     1732.62     1768.15     60.09 o 
  15   1   9      239.69      240.52     26.93 o 
  17   1   9       49.96       41.27     18.72 o 
  19   1   9        0.57      -17.60     17.60 o 
 -20   2   9        4.81       -5.59     20.98 o 
 -18   2   9      633.36      677.26     41.65 o 
 -16   2   9      111.48      101.78     13.71 o 
 -14   2   9     1870.05     1916.88     42.14 o 
 -12   2   9      296.57      327.80     13.07 o 
 -10   2   9      322.99      380.95     21.37 o 
  -8   2   9     3527.56     3467.01     55.70 o 
  -6   2   9     6132.30     6975.09     81.08 o 
  -4   2   9    18871.10    20031.34    270.51 o 
  -2   2   9    12375.66    12959.01    159.91 o 
   0   2   9     1212.63     1211.53     22.49 o 
   2   2   9     1699.59     1898.04     25.27 o 
   4   2   9      876.67      909.73     18.00 o 
   6   2   9     1940.58     1814.36     29.31 o 
   8   2   9      174.69      131.76      8.98 o 
  10   2   9     1296.28     1227.84     42.27 o 
  12   2   9      968.30      946.93     44.46 o 
  14   2   9      258.83      223.73     33.42 o 
  16   2   9       72.27       83.84     20.21 o 
  18   2   9       29.87        3.97     18.31 o 
  20   2   9       10.61       10.94     21.82 o 
 -21   3   9        1.06       13.20     31.92 o 
 -19   3   9        0.80      -17.70     17.70 o 
 -17   3   9       64.71       47.26     12.95 o 
 -15   3   9      290.31      320.60     30.69 o 
 -13   3   9       94.64      102.89      9.33 o 
 -11   3   9      380.27      418.99     15.35 o 
  -9   3   9     1125.23     1206.82     42.69 o 
  -7   3   9      113.05      120.46      7.19 o 
  -5   3   9        0.04        8.83      2.82 o 
  -3   3   9      273.24      310.24      8.84 o 
  -1   3   9     2403.01     2472.25     55.07 o 
   1   3   9     4297.53     4885.69     65.25 o 
   3   3   9     3225.13     3199.42     41.68 o 
   5   3   9        5.02        7.42      3.13 o 
   7   3   9      113.87       87.40      5.67 o 
   9   3   9      192.60      202.60     15.67 o 
  11   3   9      985.33      937.21     31.97 o 
  13   3   9       78.99       33.57     16.20 o 
  15   3   9      106.29      105.50     21.37 o 
  17   3   9       20.83       19.58     18.49 o 
  19   3   9       19.85       34.64     22.02 o 
 -20   4   9        4.47       51.31     34.04 o 
 -18   4   9       64.78      143.99     37.70 o 
 -16   4   9      369.62      390.68     31.82 o 
 -14   4   9        0.14       16.26      8.72 o 
 -12   4   9     1654.50     1620.78     33.89 o 
 -10   4   9       37.87       54.78      4.72 o 
  -8   4   9    10230.49     9869.01    124.75 o 
  -6   4   9     9397.58     9647.23    103.34 o 
  -4   4   9      660.74      700.15     15.44 o 
  -2   4   9       76.72       76.73      8.93 o 
   0   4   9     1530.35     1431.58     21.90 o 
   2   4   9     2688.31     2595.15     33.14 o 
   4   4   9       46.46       41.52      4.55 o 
   6   4   9     1798.66     2192.86     29.57 o 
   8   4   9     2290.22     2236.84     50.56 o 
  10   4   9     1412.35     1400.41     39.11 o 
  12   4   9        9.39      -10.46     12.94 o 
  14   4   9      887.03      916.91     53.13 o 
  16   4   9        0.21      -11.37     14.49 o 
  18   4   9      168.47      191.88     27.63 o 
 -19   5   9       49.16       67.27     33.28 o 
 -17   5   9       61.86       57.11     25.25 o 
 -15   5   9       17.64       20.08     10.47 o 
 -13   5   9     1140.89     1049.51    127.27 o 
 -11   5   9       73.51       52.81      5.61 o 
  -9   5   9       90.56      108.63      6.81 o 
  -7   5   9      181.89      218.82     10.23 o 
  -5   5   9     2263.48     2264.78     32.97 o 
  -3   5   9      497.41      581.52     16.07 o 
  -1   5   9     1882.78     1821.68     31.29 o 
   1   5   9     7156.62     7156.04     85.39 o 
   3   5   9     2410.05     2534.60     33.59 o 
   5   5   9      404.66      473.18     12.24 o 
   7   5   9      647.83      709.47     19.71 o 
   9   5   9        8.20        0.89      8.42 o 
  11   5   9      292.54      298.72     21.46 o 
  13   5   9      282.84      282.12     33.04 o 
  15   5   9        4.84       -0.46     18.98 o 
  17   5   9       54.72       46.82     20.80 o 
  19   5   9        2.66        7.72     19.88 o 
 -18   6   9       26.79       48.29     21.32 o 
 -16   6   9       14.61        2.39     11.57 o 
 -14   6   9      121.52      120.22      9.86 o 
 -12   6   9      283.03      275.70     14.99 o 
 -10   6   9      353.50      380.80     16.07 o 
  -8   6   9     1278.09     1156.28     29.27 o 
  -6   6   9       23.93        5.87      4.07 o 
  -4   6   9      401.87      557.00     36.80 o 
  -2   6   9       12.62       15.14      5.49 o 
   0   6   9       60.64       88.83     10.60 o 
   2   6   9     1645.17     1592.31     24.28 o 
   4   6   9     2127.12     2342.78     32.87 o 
   6   6   9     1992.08     2083.43     33.30 o 
   8   6   9        0.08        2.11      7.87 o 
  10   6   9      247.46      229.04     19.37 o 
  12   6   9      206.65      197.44     19.95 o 
  14   6   9        8.97        2.45     20.20 o 
  16   6   9       45.65       13.26     17.34 o 
  18   6   9        1.84      -20.03     35.70 o 
 -19   7   9       11.62       43.85     33.26 o 
 -17   7   9      165.68      161.61     23.51 o 
 -15   7   9      465.84      472.51     18.55 o 
 -13   7   9        0.31       13.01      7.97 o 
 -11   7   9      710.51      708.47     24.73 o 
  -9   7   9       18.11       20.24      8.70 o 
  -7   7   9     2069.66     1985.30     36.20 o 
  -5   7   9      169.09      175.66     11.26 o 
  -3   7   9        2.04        6.69      5.77 o 
  -1   7   9      200.29      201.26     11.75 o 
   1   7   9     1062.95     1142.54     38.93 o 
   3   7   9        0.03       -1.72      4.06 o 
   5   7   9        6.03        9.20      5.59 o 
   7   7   9        7.19        9.83      8.25 o 
   9   7   9      917.99      826.05     27.00 o 
  11   7   9      223.46      295.45     22.77 o 
  13   7   9        2.58      -12.71     12.71 o 
  15   7   9        4.77       22.59     22.32 o 
  17   7   9       62.09       50.74     21.31 o 
 -18   8   9        1.36      -12.22     12.22 o 
 -16   8   9       22.33       32.45     14.85 o 
 -14   8   9        1.42        6.27      8.75 o 
 -12   8   9      138.97      159.17     14.77 o 
 -10   8   9       23.82       24.09      8.63 o 
  -8   8   9     1835.56     1805.97     35.45 o 
  -6   8   9     2555.50     2447.39     43.38 o 
  -4   8   9     8622.99     8465.49    115.46 o 
  -2   8   9     1965.51     1834.30     38.25 o 
   0   8   9     1118.22     1148.09     54.12 o 
   2   8   9     1080.90     1105.05     31.23 o 
   4   8   9     1458.79     1326.97     26.31 o 
   6   8   9      767.46      798.10     35.62 o 
   8   8   9     1253.02     1244.79     37.15 o 
  10   8   9      546.48      603.13     25.73 o 
  12   8   9      450.13      533.84     30.79 o 
  14   8   9      244.56      235.75     23.75 o 
  16   8   9        4.79        0.93     18.37 o 
 -17   9   9       32.20       45.31     10.50 o 
 -15   9   9      343.67      412.65     21.89 o 
 -13   9   9        2.04        7.47      9.38 o 
 -11   9   9       52.71       52.20     11.55 o 
  -9   9   9      879.60      893.86     27.00 o 
  -7   9   9      589.55      616.95     20.59 o 
  -5   9   9     4027.13     3910.80     62.72 o 
  -3   9   9    10513.62    10040.11    135.88 o 
  -1   9   9      925.96      967.02     25.20 o 
   1   9   9      943.46      919.58     28.62 o 
   3   9   9        7.85        0.95      8.48 o 
   5   9   9      896.77      849.11     32.73 o 
   7   9   9      700.45      759.76     59.12 o 
   9   9   9       23.57       30.07     11.60 o 
  11   9   9        4.12      -12.10     12.10 o 
  13   9   9       69.34       62.42     17.21 o 
  15   9   9       86.22       58.45     18.84 o 
 -16  10   9       35.32       46.14     12.56 o 
 -14  10   9       81.22      105.94     15.22 o 
 -12  10   9        8.14        8.47     12.81 o 
 -10  10   9      202.79      195.03     24.61 o 
  -8  10   9       56.67       59.61     10.15 o 
  -6  10   9       96.76      113.72     12.19 o 
  -4  10   9       49.43       78.21     15.46 o 
  -2  10   9        1.02       11.10      9.88 o 
   0  10   9      481.19      438.63     22.46 o 
   2  10   9      167.45      156.10     15.02 o 
   4  10   9      396.33      360.39     23.97 o 
   6  10   9      276.21      237.48     27.36 o 
   8  10   9       66.84       62.13     15.11 o 
  10  10   9        1.96       -7.19     13.20 o 
  12  10   9       23.01        2.11     21.57 o 
  14  10   9       87.39       58.81     41.36 o 
 -13  11   9       79.39       81.64     15.24 o 
 -11  11   9      173.77      157.26     18.80 o 
  -9  11   9        5.64       -2.27     10.57 o 
  -7  11   9        4.44        3.77      8.53 o 
  -5  11   9       78.25       65.34     11.00 o 
  -3  11   9       30.35        5.41      8.89 o 
  -1  11   9        0.86       -2.01      9.35 o 
   1  11   9        5.55       14.54     10.11 o 
   3  11   9      155.84      113.96     16.63 o 
   5  11   9      368.68      283.82     30.30 o 
   7  11   9      103.30      135.67     23.86 o 
   9  11   9        7.71       31.23     18.49 o 
  11  11   9       26.49       28.81     19.38 o 
  13  11   9        4.22       -9.75     22.26 o 
 -12  12   9      256.53      269.67     23.80 o 
 -10  12   9       13.53       22.73     15.18 o 
  -8  12   9       25.71        6.42     14.94 o 
  -6  12   9       18.29        8.85      9.82 o 
  -4  12   9      147.49      136.62     14.42 o 
  -2  12   9      271.14      343.32     21.94 o 
   0  12   9       17.72        2.67     10.66 o 
   2  12   9       27.35       20.10     17.17 o 
   4  12   9      573.34      560.65     41.31 o 
   6  12   9      215.67      197.26     27.93 o 
   8  12   9       53.80       21.43     20.52 o 
  10  12   9       12.91        3.24     34.56 o 
  12  12   9       72.76      -13.38     34.16 o 
 -11  13   9        5.29        6.97     14.32 o 
  -9  13   9      176.12      215.29     28.26 o 
  -7  13   9      122.28      118.88     19.32 o 
  -5  13   9      131.89      167.34     18.19 o 
  -3  13   9      262.61      272.48     21.73 o 
  -1  13   9       62.82       51.47     20.14 o 
   1  13   9       96.74      117.05     19.77 o 
   3  13   9      306.37      294.77     32.71 o 
   5  13   9       26.95      -29.88     31.34 o 
   7  13   9        0.63      -29.96     32.50 o 
   9  13   9      176.14      132.48     46.30 o 
  -8  14   9       61.74       71.87     23.10 o 
  -6  14   9        1.86       -4.87     14.36 o 
  -4  14   9        0.06        4.28     13.08 o 
  -2  14   9       13.67       21.76     13.46 o 
   0  14   9        0.74      -17.89     17.89 o 
   2  14   9       41.98       34.26     38.38 o 
   4  14   9        2.92      -31.23     31.23 o 
   6  14   9      287.81      285.44     56.27 o 
  -1  15   9       86.65      101.16     29.48 o 
   1  15   9      153.81      201.27     53.16 o 
 -20   0  10      239.74      231.42     44.01 o 
 -18   0  10      132.14      110.56     33.45 o 
 -16   0  10       98.75      109.55     31.40 o 
 -14   0  10      633.58      755.67     29.40 o 
 -12   0  10    22270.50    21628.71    440.99 o 
 -10   0  10     2209.14     2379.73     64.99 o 
  -8   0  10     1858.51     2134.85     47.28 o 
  -6   0  10     1350.89     1200.97     29.19 o 
  -4   0  10      217.89      248.81     12.03 o 
  -2   0  10     8778.27     9017.08    151.00 o 
   0   0  10       24.54       33.67      6.40 o 
   2   0  10     2414.64     2381.02    221.56 o 
   4   0  10      867.76     1164.01     27.84 o 
   6   0  10    16199.87    16933.62    271.57 o 
   8   0  10     9208.85     9462.70    181.88 o 
  10   0  10     9848.53     9803.19    298.46 o 
  12   0  10       17.27       -6.09     18.19 o 
  14   0  10       23.69       57.82     23.73 o 
  16   0  10      362.01      317.81     42.93 o 
  18   0  10      102.12      125.39     34.68 o 
  20   0  10      125.08      113.64     38.57 o 
 -21   1  10       44.96       88.39     26.07 o 
 -19   1  10        0.85      -13.96     18.81 o 
 -17   1  10      206.54      262.78     29.89 o 
 -15   1  10      228.24      328.42     26.86 o 
 -13   1  10     6051.96     6006.93     88.32 o 
 -11   1  10      530.21      607.54     18.39 o 
  -9   1  10      620.01      675.98     41.33 o 
  -7   1  10       66.44       63.49      4.40 o 
  -5   1  10     1303.68     1301.69     17.28 o 
  -3   1  10     3122.57     3119.72     48.08 o 
  -1   1  10     6024.82     5962.39     85.90 o 
   1   1  10       16.15        6.18      2.82 o 
   3   1  10      475.67      451.98     13.58 o 
   5   1  10    10131.54    10075.62    163.02 o 
   7   1  10      640.27      591.28     15.24 o 
   9   1  10      113.59       82.86      9.01 o 
  11   1  10        2.80       -4.04     12.23 o 
  13   1  10      169.37      163.74     25.31 o 
  15   1  10       21.56       -0.95     28.62 o 
  17   1  10      209.90      196.90     30.39 o 
  19   1  10        3.60      -17.89     17.89 o 
 -20   2  10        3.20       11.07     21.47 o 
 -18   2  10       11.72       27.84     20.38 o 
 -16   2  10       64.45       76.04     12.83 o 
 -14   2  10      999.93     1038.72     29.64 o 
 -12   2  10     2872.11     2776.23     53.98 o 
 -10   2  10     1520.13     1715.89     72.32 o 
  -8   2  10       99.92      128.76      6.05 o 
  -6   2  10     3829.18     3650.54     45.69 o 
  -4   2  10    38145.45    39063.43    521.03 o 
  -2   2  10     1389.12     1268.79     18.55 o 
   0   2  10      122.31      100.34      5.42 o 
   2   2  10     2369.89     2220.42     28.67 o 
   4   2  10      118.79      154.39      7.87 o 
   6   2  10      190.61      205.82      8.44 o 
   8   2  10      447.71      410.49     13.01 o 
  10   2  10      439.57      381.33     25.75 o 
  12   2  10      274.17      318.66     27.31 o 
  14   2  10       11.00       -9.65     26.57 o 
  16   2  10       75.64       72.50     20.13 o 
  18   2  10        0.58       -2.72     17.17 o 
  20   2  10       26.89       33.03     22.87 o 
 -19   3  10       14.12       30.03     31.03 o 
 -17   3  10       26.94       22.02     14.69 o 
 -15   3  10      417.96      417.07     25.85 o 
 -13   3  10      744.38      743.44     20.86 o 
 -11   3  10     1435.24     1489.23     30.92 o 
  -9   3  10     5534.64     5533.80     65.88 o 
  -7   3  10     1720.09     1576.77     27.03 o 
  -5   3  10     3967.37     4411.32     99.65 o 
  -3   3  10     9723.64    10358.87    118.91 o 
  -1   3  10       22.88       47.81      7.35 o 
   1   3  10      464.12      422.51     13.90 o 
   3   3  10     2425.68     2525.07     34.78 o 
   5   3  10      125.66      123.21      8.99 o 
   7   3  10        5.90        2.37      3.71 o 
   9   3  10      146.48      139.82     13.58 o 
  11   3  10     1353.40     1270.64     37.77 o 
  13   3  10       67.00       61.30     35.94 o 
  15   3  10      101.84      115.93     41.41 o 
  17   3  10      146.62      144.61     24.23 o 
  19   3  10      147.69      137.55     27.71 o 
 -20   4  10        0.04       22.92     32.16 o 
 -18   4  10       34.28       41.10     30.06 o 
 -16   4  10      213.39      125.72     31.17 o 
 -14   4  10      643.74      583.43     28.11 o 
 -12   4  10     1148.75     1047.34     25.87 o 
 -10   4  10     1026.90     1045.06     17.70 o 
  -8   4  10       16.61        4.53      3.33 o 
  -6   4  10      545.49      544.34     11.23 o 
  -4   4  10     1088.87     1364.89     22.35 o 
  -2   4  10    14458.39    14750.17    205.20 o 
   0   4  10    15014.79    15518.87    189.64 o 
   2   4  10      458.31      428.55     28.82 o 
   4   4  10     1489.78     1550.62     23.01 o 
   6   4  10      508.57      476.16     11.36 o 
   8   4  10       67.28      111.66     12.89 o 
  10   4  10      507.04      494.25     24.29 o 
  12   4  10      421.10      357.08     23.44 o 
  14   4  10      201.90      118.31     21.81 o 
  16   4  10       48.34       21.72     18.21 o 
  18   4  10        0.51      -17.55     17.55 o 
 -19   5  10       47.13       46.61     30.98 o 
 -17   5  10       44.75       70.06     29.24 o 
 -15   5  10        9.88        8.16      9.77 o 
 -13   5  10       13.18       52.20     12.57 o 
 -11   5  10     2192.45     2149.69     34.02 o 
  -9   5  10      318.57      396.51     26.88 o 
  -7   5  10        0.09        0.03      2.57 o 
  -5   5  10     2230.44     2383.22     37.30 o 
  -3   5  10       22.88       36.45      5.86 o 
  -1   5  10      351.33      414.63     32.18 o 
   1   5  10      876.13      868.72     17.69 o 
   3   5  10     1361.26     1353.81     21.69 o 
   5   5  10      505.03      493.72     11.55 o 
   7   5  10     3254.38     3111.83     56.26 o 
   9   5  10      660.05      645.11     26.54 o 
  11   5  10      516.68      464.37     27.75 o 
  13   5  10      235.69      290.34     22.61 o 
  15   5  10      123.17       84.31     20.44 o 
  17   5  10        6.70      -11.99     16.20 o 
  19   5  10        0.03        2.93     20.28 o 
 -18   6  10       66.72      173.26     27.66 o 
 -16   6  10     1186.46     1215.50     45.23 o 
 -14   6  10        2.85       -9.80      9.80 o 
 -12   6  10       94.46       77.00     10.32 o 
 -10   6  10     1463.29     1300.75     36.30 o 
  -8   6  10        0.20        3.94      6.88 o 
  -4   6  10      505.27      563.54     34.19 o 
  -2   6  10      771.18      644.21     17.75 o 
   0   6  10     2484.65     2544.86     37.96 o 
   2   6  10      691.08      775.41     18.08 o 
   4   6  10     1975.03     2151.74     31.24 o 
   6   6  10      105.41      130.04      8.98 o 
   8   6  10       15.86       16.04      8.77 o 
  10   6  10      159.17      196.97     18.74 o 
  12   6  10      383.38      361.79     24.82 o 
  14   6  10       27.24       57.63     19.65 o 
  16   6  10        7.46       29.62     19.12 o 
  18   6  10        4.59       -0.08     19.92 o 
 -17   7  10        7.17        9.08     12.93 o 
 -15   7  10       71.54       77.90     10.97 o 
 -13   7  10        2.04       -3.56      7.03 o 
 -11   7  10     1348.27     1230.50     29.22 o 
  -9   7  10      303.48      302.77     15.19 o 
  -7   7  10       20.86       27.96     10.87 o 
  -5   7  10     5466.41     5330.80     76.96 o 
  -3   7  10     5725.14     5317.67     76.72 o 
  -1   7  10       38.59       35.63      7.41 o 
   1   7  10       64.95       79.72      9.41 o 
   3   7  10       66.79       69.39      7.59 o 
   5   7  10      199.07      199.51     10.95 o 
   7   7  10       37.86       22.82     12.79 o 
   9   7  10       52.42       60.27     11.66 o 
  11   7  10      234.69      235.01     21.00 o 
  13   7  10      302.85      320.54     39.87 o 
  15   7  10      149.32      155.99     25.95 o 
  17   7  10        2.24      -18.31     18.31 o 
 -18   8  10        3.63      -11.22     13.83 o 
 -16   8  10       24.33       25.38      7.93 o 
 -14   8  10      218.02      208.16     16.15 o 
 -12   8  10        0.63       -6.67      7.73 o 
 -10   8  10     1584.05     1601.59     36.26 o 
  -8   8  10      793.75      840.20     22.81 o 
  -6   8  10        6.87       12.50      7.14 o 
  -4   8  10      334.65      385.42     44.46 o 
  -2   8  10      761.26      764.54     21.71 o 
   0   8  10     1276.67     1275.68     28.54 o 
   2   8  10      662.08      637.96     19.99 o 
   4   8  10      231.25      273.03     18.96 o 
   6   8  10     1033.52     1169.05     31.76 o 
   8   8  10      208.18      214.58     16.70 o 
  10   8  10        3.72        0.87     10.27 o 
  12   8  10      108.66      134.55     22.81 o 
  14   8  10       23.57       16.95     15.74 o 
  16   8  10       29.90       -7.57     18.18 o 
 -17   9  10        4.18        2.85      7.93 o 
 -15   9  10        1.88       -8.83      8.83 o 
 -13   9  10       11.78       37.57     10.89 o 
 -11   9  10       53.52       49.08     11.43 o 
  -9   9  10       10.60        7.27      8.85 o 
  -7   9  10      447.90      410.19     18.81 o 
  -5   9  10      819.58      825.84     23.77 o 
  -3   9  10       20.94       37.62      9.72 o 
  -1   9  10      224.76      200.70     14.25 o 
   1   9  10     2123.40     2077.76     40.23 o 
   3   9  10       24.19       16.97      9.16 o 
   5   9  10       20.86       10.11     13.40 o 
   7   9  10      111.51      114.41     16.78 o 
   9   9  10      161.53      197.86     29.42 o 
  11   9  10       18.21        2.99     13.87 o 
  13   9  10      356.86      356.47     41.29 o 
  15   9  10       14.75        0.01     21.80 o 
 -16  10  10        1.00        9.22     12.11 o 
 -14  10  10       40.67       67.46     13.12 o 
 -12  10  10        0.11        9.81     10.54 o 
 -10  10  10      212.98      191.17     18.71 o 
  -8  10  10       37.54       42.79      9.57 o 
  -6  10  10      846.17      708.71     23.05 o 
  -4  10  10      463.46      369.61     18.73 o 
  -2  10  10     1721.19     1756.66     56.23 o 
   0  10  10      225.05      183.30     15.98 o 
   2  10  10     1459.02     1350.21     35.83 o 
   4  10  10      273.47      208.72     19.15 o 
   6  10  10     1218.58     1235.94     65.64 o 
   8  10  10        6.58       10.89     16.53 o 
  10  10  10        6.28        1.13     13.71 o 
  12  10  10       12.79        6.21     15.78 o 
  14  10  10       45.23       18.90     32.64 o 
 -13  11  10      222.54      286.97     29.11 o 
 -11  11  10      147.52      132.92     17.81 o 
  -9  11  10        0.02        5.86     11.29 o 
  -7  11  10       25.49       16.93      9.55 o 
  -5  11  10       14.36        9.59      8.84 o 
  -3  11  10      117.42      125.64     13.00 o 
  -1  11  10       69.75       44.69     11.61 o 
   1  11  10       63.07       50.63     12.30 o 
   3  11  10      402.72      445.96     27.69 o 
   5  11  10      172.17      180.86     25.90 o 
   7  11  10       25.92       32.74     19.54 o 
   9  11  10        0.15       11.75     17.03 o 
  11  11  10        5.07      -19.81     25.06 o 
  13  11  10        3.07      -22.51     22.51 o 
 -12  12  10       29.36       21.78     20.00 o 
 -10  12  10      207.17      212.08     33.58 o 
  -8  12  10       84.37       92.81     16.64 o 
  -6  12  10       11.49        2.46      9.35 o 
  -4  12  10      118.14       87.34     12.81 o 
  -2  12  10       50.79        1.67     10.06 o 
   0  12  10       71.99       77.53     13.70 o 
   2  12  10      220.42      238.68     28.00 o 
   4  12  10       21.38        4.12     17.90 o 
   6  12  10      126.46      116.03     33.54 o 
   8  12  10       22.36        1.74     27.13 o 
  10  12  10       32.83       21.04     21.24 o 
  12  12  10        9.84      -26.27     34.89 o 
  -9  13  10        0.71      -12.85     12.85 o 
  -7  13  10       25.69       23.02     13.27 o 
  -5  13  10        3.50      -11.59     11.59 o 
  -3  13  10      524.14      586.54     37.86 o 
  -1  13  10       56.21       45.12     13.55 o 
   1  13  10        0.14      -12.95     13.24 o 
   3  13  10       78.70      138.74     26.50 o 
   5  13  10       41.66       12.90     27.32 o 
   7  13  10       35.28      -21.38     35.64 o 
   9  13  10        2.44      -24.36     36.34 o 
  -6  14  10      100.82      104.95     20.54 o 
  -4  14  10      317.28      351.09     25.21 o 
  -2  14  10        0.19        2.89     12.94 o 
   0  14  10       35.49       40.38     17.35 o 
   2  14  10       28.46      -18.96     33.92 o 
   4  14  10        9.25       -3.12     37.59 o 
   6  14  10        1.37      -34.33     34.33 o 
 -21   1  11       56.79       98.24     29.81 o 
 -19   1  11       56.06       70.48     23.42 o 
 -17   1  11      309.51      331.37     31.90 o 
 -15   1  11       67.43       70.84     10.28 o 
 -13   1  11      406.82      442.74     18.10 o 
 -11   1  11     5962.96     5818.75    145.39 o 
  -9   1  11      844.15      809.30     17.84 o 
  -7   1  11      672.11      566.87     11.30 o 
  -5   1  11     1155.36     1254.55     18.74 o 
  -3   1  11       67.78       31.94      5.52 o 
  -1   1  11     2176.26     2054.31     29.11 o 
   1   1  11     7087.74     7032.91     83.59 o 
   3   1  11    15670.21    15093.94    187.42 o 
   5   1  11      167.14      167.78     11.39 o 
   7   1  11     6134.15     6359.78     78.31 o 
   9   1  11      883.77      899.38     28.04 o 
  11   1  11        4.78        1.18     12.78 o 
  13   1  11      329.93      237.09     32.68 o 
  15   1  11        7.70       16.65     15.64 o 
  17   1  11        2.47      -15.43     15.43 o 
  19   1  11       64.80       24.38     20.67 o 
 -20   2  11      117.12      136.59     39.77 o 
 -18   2  11       18.41       15.80     23.63 o 
 -16   2  11       72.61       67.08     12.84 o 
 -14   2  11      703.73      726.63     25.03 o 
 -12   2  11        6.82       23.60      6.40 o 
 -10   2  11      640.30      603.48     30.82 o 
  -8   2  11     2005.40     2199.21     32.00 o 
  -6   2  11        0.05        1.26      2.55 o 
  -4   2  11     1554.78     1118.30     20.14 o 
  -2   2  11     2893.63     2943.43     58.37 o 
   0   2  11     3366.65     3612.42     43.23 o 
   2   2  11     1372.61     1717.28     55.95 o 
   4   2  11     2479.33     2556.64     45.26 o 
   6   2  11       69.21       60.40      5.71 o 
   8   2  11      501.34      454.16     15.47 o 
  10   2  11      354.32      358.06     21.01 o 
  12   2  11     2550.11     2604.55     76.33 o 
  14   2  11        0.05       13.14     15.57 o 
  16   2  11       28.86       18.96     17.15 o 
  18   2  11      109.72       91.91     24.32 o 
  20   2  11        7.36        3.53     20.50 o 
 -19   3  11        1.60       -5.35     27.34 o 
 -17   3  11      347.70      374.74     23.87 o 
 -15   3  11      103.29       98.70     15.96 o 
 -13   3  11      222.65      197.79     12.07 o 
 -11   3  11       13.14       21.74      7.93 o 
  -9   3  11     1066.68     1158.44     18.48 o 
  -7   3  11      593.68      650.02     22.62 o 
  -5   3  11      153.38      130.17      8.81 o 
  -3   3  11     2919.90     3245.62     40.46 o 
  -1   3  11      365.05      378.36     10.53 o 
   1   3  11     1618.69     2042.02     27.59 o 
   3   3  11     7479.05     7348.92     97.24 o 
   5   3  11     1169.96     1090.47     31.44 o 
   7   3  11      762.83      791.14     17.86 o 
   9   3  11     1256.64     1134.73     40.29 o 
  11   3  11      758.99      750.30     29.45 o 
  13   3  11       85.96       72.83     18.61 o 
  15   3  11      142.06      177.62     25.40 o 
  17   3  11        5.99       -3.69     22.03 o 
  19   3  11        0.64      -16.33     16.33 o 
 -20   4  11      420.10      565.26     68.49 o 
 -18   4  11      139.35      120.98     24.56 o 
 -16   4  11       46.02       36.05     23.55 o 
 -14   4  11      305.00      257.15     19.81 o 
 -12   4  11        9.11       13.74     12.04 o 
 -10   4  11      371.01      364.44     10.18 o 
  -8   4  11     3341.89     3151.88     42.44 o 
  -6   4  11      167.05      198.77     10.86 o 
  -4   4  11     9915.73    10026.72    116.90 o 
  -2   4  11     6316.42     6533.36     87.95 o 
   0   4  11     2097.70     2120.56     33.10 o 
   2   4  11     3117.49     2965.84     44.36 o 
   4   4  11        0.37        7.76      4.08 o 
   6   4  11     1557.22     1402.34     21.95 o 
   8   4  11      179.04      162.82     14.75 o 
  10   4  11      539.26      534.42     25.28 o 
  12   4  11      342.50      375.16     23.98 o 
  14   4  11        0.28        4.81     14.39 o 
  16   4  11        8.02       13.77     17.48 o 
  18   4  11       11.33       -5.80     18.12 o 
 -19   5  11        0.49       40.45     31.09 o 
 -17   5  11       27.37       35.37     25.77 o 
 -15   5  11        1.29       12.45     16.63 o 
 -13   5  11     1389.47     1284.76     61.79 o 
 -11   5  11       12.62       35.34      5.66 o 
  -9   5  11      240.10      248.60     10.70 o 
  -7   5  11       35.22       15.71      8.67 o 
  -5   5  11        7.67        1.02      4.35 o 
  -3   5  11      167.70      150.11     10.50 o 
  -1   5  11    15972.86    16581.43    188.73 o 
   1   5  11     2279.74     2404.64     32.33 o 
   3   5  11       50.17       57.84      7.51 o 
   5   5  11     2331.91     2489.73     37.27 o 
   7   5  11      572.74      598.61     24.41 o 
   9   5  11       45.25       30.67     10.83 o 
  11   5  11      196.93      241.89     27.42 o 
  13   5  11      184.88      176.96     19.43 o 
  15   5  11        0.75       19.19     21.64 o 
  17   5  11        1.21      -17.97     25.84 o 
  19   5  11       18.59       16.42     21.26 o 
 -18   6  11       35.29       44.42     27.08 o 
 -16   6  11       32.40       42.30     15.09 o 
 -14   6  11       13.87       -1.59     10.90 o 
 -12   6  11      686.77      646.84     19.03 o 
 -10   6  11      294.46      263.99     14.09 o 
  -8   6  11      197.73      217.22     11.95 o 
  -6   6  11      470.20      248.65     23.48 o 
  -4   6  11       43.14       46.94      8.42 o 
  -2   6  11     2131.15     2188.33     37.93 o 
   0   6  11     2225.48     2239.25     38.43 o 
   2   6  11     5501.70     5390.84     68.61 o 
   4   6  11        8.08        9.20      4.92 o 
   6   6  11      153.62      205.48     15.22 o 
   8   6  11      272.03      313.39     20.75 o 
  10   6  11       11.14       29.37     12.84 o 
  12   6  11       55.86       43.77     14.28 o 
  14   6  11        5.44        1.69     14.91 o 
  16   6  11       64.14       49.50     22.64 o 
  18   6  11       12.78        3.73     20.24 o 
 -17   7  11       44.73       85.08     16.81 o 
 -15   7  11      273.51      234.93     23.89 o 
 -13   7  11       24.00       19.75      8.92 o 
 -11   7  11      103.48       98.16     15.27 o 
  -9   7  11      102.86       98.37      9.49 o 
  -7   7  11      478.82      536.86     17.68 o 
  -5   7  11     1238.68     1260.89     47.41 o 
  -3   7  11     2062.66     2137.07     38.54 o 
  -1   7  11     1927.98     1824.84     40.01 o 
   1   7  11      223.48      217.57     14.08 o 
   3   7  11      331.97      364.38     14.52 o 
   5   7  11      626.19      598.78     16.97 o 
   7   7  11     1773.55     1625.67     38.54 o 
   9   7  11      310.49      349.15     31.93 o 
  11   7  11      226.91      189.49     21.19 o 
  13   7  11      461.86      455.55     29.47 o 
  15   7  11      119.93      142.99     25.50 o 
  17   7  11       36.14      -25.65     25.65 o 
 -16   8  11      135.15      132.77     43.82 o 
 -14   8  11        3.31       -8.23      8.23 o 
 -12   8  11       97.39       71.96     11.60 o 
 -10   8  11     1868.80     1969.41     41.65 o 
  -8   8  11       56.04       35.50      8.17 o 
  -6   8  11      127.42      136.67     14.63 o 
  -4   8  11     6557.85     6267.06     90.11 o 
  -2   8  11       49.53       79.35      9.94 o 
   0   8  11      931.48      947.06     24.46 o 
   2   8  11       20.76        6.70      7.30 o 
   4   8  11      473.97      491.46     20.40 o 
   6   8  11     1059.78      991.06     35.64 o 
   8   8  11       13.53       -0.81      9.93 o 
  10   8  11        9.16      -11.22     11.22 o 
  12   8  11       35.64       10.61     13.74 o 
  14   8  11      149.71      143.96     21.61 o 
  16   8  11       85.31       52.00     22.64 o 
 -15   9  11      117.83       96.24     13.14 o 
 -13   9  11       28.96       29.45     10.77 o 
 -11   9  11       31.94       29.27     10.56 o 
  -9   9  11      593.23      642.41     29.25 o 
  -7   9  11        4.80       -6.31      6.94 o 
  -5   9  11      982.68      952.50     25.69 o 
  -3   9  11     1716.32     1639.87     35.03 o 
  -1   9  11     2730.90     2607.99     47.49 o 
   1   9  11       20.00        6.50      8.37 o 
   3   9  11       69.78       45.31     10.62 o 
   5   9  11      370.20      347.09     30.41 o 
   7   9  11       94.46       83.86     24.00 o 
   9   9  11       24.87       32.25     13.90 o 
  11   9  11      163.40      176.81     25.35 o 
  13   9  11       62.27       73.48     21.67 o 
  15   9  11       51.27       62.01     22.07 o 
 -14  10  11       45.20       43.03     12.50 o 
 -12  10  11      145.60      128.94     16.17 o 
 -10  10  11      130.94      154.79     17.10 o 
  -8  10  11       68.50       71.01     14.36 o 
  -6  10  11        1.21       -5.64      7.64 o 
  -4  10  11       13.63       23.05      8.77 o 
  -2  10  11       43.62       20.94      9.05 o 
   0  10  11      165.12      165.78     16.11 o 
   2  10  11      338.01      332.79     20.53 o 
   4  10  11      245.00      230.67     32.81 o 
   6  10  11       19.15       55.11     18.84 o 
   8  10  11       92.00       77.65     20.20 o 
  10  10  11        4.16       -0.46     13.83 o 
  12  10  11       14.10      -10.44     17.72 o 
  14  10  11      126.39       97.11     34.63 o 
 -13  11  11      120.17      128.47     17.48 o 
 -11  11  11       67.92       99.51     24.34 o 
  -9  11  11       28.80       22.85     12.70 o 
  -7  11  11       51.67       26.43      9.80 o 
  -5  11  11      268.07      298.65     18.01 o 
  -3  11  11      341.49      321.58     18.57 o 
  -1  11  11       19.46        3.14     10.40 o 
   1  11  11      172.14      160.41     16.39 o 
   3  11  11        4.17        5.08     12.13 o 
   5  11  11      108.87       83.23     21.46 o 
   7  11  11       21.41       -8.60     16.73 o 
   9  11  11       22.94       26.97     29.98 o 
  11  11  11        1.13        5.28     19.58 o 
  13  11  11        7.28       -1.81     21.14 o 
 -12  12  11        1.06       -2.35     12.23 o 
 -10  12  11      267.87      321.91     25.81 o 
  -8  12  11       25.62       25.84     11.85 o 
  -6  12  11       92.44       81.25     12.55 o 
  -4  12  11        0.94       -8.78      8.78 o 
  -2  12  11      220.77      188.32     17.72 o 
   0  12  11      126.71      126.90     16.00 o 
   2  12  11       40.59       33.58     14.85 o 
   4  12  11       18.07       -2.23     16.08 o 
   6  12  11       12.64       17.23     18.15 o 
   8  12  11       12.09        3.39     24.74 o 
  10  12  11       30.84       -6.43     43.46 o 
  -9  13  11       24.55        2.80     13.75 o 
  -7  13  11        0.06        0.23     10.77 o 
  -5  13  11      205.18      213.73     20.64 o 
  -3  13  11      143.92      144.54     17.74 o 
  -1  13  11      174.47      181.21     19.00 o 
   1  13  11        0.25        3.59     14.69 o 
   3  13  11        0.54       21.83     22.87 o 
   5  13  11       41.74       38.23     22.77 o 
   7  13  11        7.16      -21.55     37.19 o 
   9  13  11        0.42       13.76     37.95 o 
  -6  14  11      175.47      240.68     22.31 o 
  -4  14  11       16.15       17.58     13.75 o 
  -2  14  11        2.11      -12.22     12.22 o 
   0  14  11       19.25       31.04     17.05 o 
   2  14  11       10.51      -20.28     20.28 o 
   4  14  11       41.71       64.70     40.10 o 
   6  14  11       20.25      -19.57     35.41 o 
 -20   0  12       12.74       57.23     32.14 o 
 -18   0  12      270.49      287.15     46.18 o 
 -16   0  12      330.78      424.26     33.27 o 
 -14   0  12       26.93       21.16     10.42 o 
 -12   0  12     2326.07     2114.19     64.58 o 
 -10   0  12     1312.13     1387.41     46.84 o 
  -8   0  12    10643.88    10657.27    176.40 o 
  -6   0  12      594.80      730.16     20.51 o 
  -4   0  12     1461.92     1263.01    103.82 o 
  -2   0  12    23408.12    22014.47    350.31 o 
   0   0  12     1127.24     1178.27     34.78 o 
   2   0  12     1104.06     1171.15     28.10 o 
   4   0  12      368.99      311.55     18.53 o 
   6   0  12     1012.41      941.07     33.39 o 
  10   0  12     4920.52     5039.14    170.63 o 
  12   0  12      299.54      235.26     36.16 o 
  14   0  12        0.57       28.14     24.04 o 
  16   0  12        0.02      -19.81     19.81 o 
  18   0  12       18.02       35.54     30.25 o 
  20   0  12        4.73      -24.19     24.19 o 
 -21   1  12      184.10      201.91     33.62 o 
 -19   1  12        1.55       -6.60     18.49 o 
 -17   1  12       18.68       23.72     19.02 o 
 -15   1  12       28.01       29.37      9.18 o 
 -13   1  12       80.65       78.10      9.66 o 
 -11   1  12        3.37       -0.39      7.70 o 
  -9   1  12     2147.74     2144.43     36.49 o 
  -7   1  12      686.59      834.90     15.08 o 
  -5   1  12     3969.89     3856.37     55.96 o 
  -3   1  12     8354.20     7901.66     87.05 o 
  -1   1  12     2322.10     2532.83     32.47 o 
   1   1  12       37.17       39.49      7.70 o 
   3   1  12     1953.79     2031.00     41.59 o 
   5   1  12      880.27      750.67     17.84 o 
   7   1  12        1.64        1.45      4.19 o 
   9   1  12      261.38      245.32     16.19 o 
  11   1  12      173.08      191.38     22.07 o 
  13   1  12        5.61      -15.94     15.94 o 
  15   1  12       31.66       30.23     16.48 o 
  17   1  12        2.30      -10.73     17.31 o 
  19   1  12        2.02      -11.80     40.07 o 
 -20   2  12        6.59        2.11     30.99 o 
 -18   2  12       50.73       55.33     21.73 o 
 -16   2  12     1054.86     1078.75     33.79 o 
 -14   2  12       15.38       -2.37      8.03 o 
 -12   2  12     3115.68     3102.49     48.95 o 
 -10   2  12     1214.47     1162.03     26.81 o 
  -8   2  12     1885.60     1903.40     25.94 o 
  -6   2  12      526.41      663.43     18.58 o 
  -4   2  12     2457.97     2715.06     53.31 o 
  -2   2  12      190.06      216.34      8.41 o 
   0   2  12       12.76        8.42      3.23 o 
   2   2  12      347.70      360.64     10.69 o 
   4   2  12     2404.05     2291.61     48.81 o 
   6   2  12        4.76        8.92      4.92 o 
   8   2  12      119.88      116.71     23.83 o 
  10   2  12      726.64      808.12     30.14 o 
  12   2  12      199.40      143.73     21.00 o 
  14   2  12       19.21        7.97     14.67 o 
  16   2  12        0.82      -15.35     15.35 o 
  18   2  12       39.85       -0.11     26.19 o 
 -19   3  12      279.92      288.59     49.64 o 
 -17   3  12       19.76       24.13     13.70 o 
 -15   3  12      218.53      275.45     22.18 o 
 -13   3  12      662.99      639.16     24.77 o 
 -11   3  12      197.11      204.21     12.20 o 
  -9   3  12     1320.89     1234.59     19.67 o 
  -7   3  12     2437.45     2342.81     42.68 o 
  -5   3  12      644.80      663.08     21.50 o 
  -3   3  12     2174.77     2465.01     31.65 o 
  -1   3  12     6093.93     6518.32     79.25 o 
   1   3  12     8171.60     8214.01     90.95 o 
   3   3  12        1.66       15.36      8.38 o 
   5   3  12      235.87      188.34      8.91 o 
   7   3  12     1099.82     1125.03     24.89 o 
   9   3  12      340.56      285.89     18.52 o 
  11   3  12      459.96      514.98     25.27 o 
  13   3  12      490.17      456.20     33.49 o 
  15   3  12       13.55      -13.59     15.39 o 
  17   3  12      128.09      142.56     24.77 o 
  19   3  12        0.01      -11.64     18.92 o 
 -20   4  12      122.28      139.67     44.31 o 
 -18   4  12        3.63        3.76     13.80 o 
 -16   4  12        1.11       26.06     15.55 o 
 -14   4  12      204.90      236.92     20.38 o 
 -12   4  12      820.21      791.63     60.24 o 
 -10   4  12     4162.75     4105.50     51.88 o 
  -8   4  12     1476.63     1643.43     25.96 o 
  -6   4  12      474.85      459.40     18.85 o 
  -4   4  12      461.25      451.53     12.46 o 
  -2   4  12     2717.49     2856.25     44.61 o 
   0   4  12     3381.86     3418.04     45.75 o 
   2   4  12     5076.77     5312.26     66.95 o 
   4   4  12     1629.48     1811.78     31.46 o 
   6   4  12       64.12       62.66      7.32 o 
   8   4  12      156.16      183.43     15.32 o 
  10   4  12       55.71       28.63     13.10 o 
  12   4  12       12.44       35.31     13.23 o 
  14   4  12        4.35       10.99     15.08 o 
  16   4  12        3.84      -15.23     15.23 o 
  18   4  12        0.60       -6.16     22.44 o 
 -19   5  12        4.19       72.34     33.58 o 
 -17   5  12       47.57       22.05     25.44 o 
 -15   5  12      151.58      169.85     17.95 o 
 -13   5  12      256.72      268.72     17.93 o 
 -11   5  12     3649.19     3286.31     47.97 o 
  -9   5  12     2202.64     2013.97     31.32 o 
  -7   5  12      103.65      102.30     11.39 o 
  -5   5  12     1720.31      997.99     44.02 o 
  -3   5  12     3088.94     3062.88     58.66 o 
  -1   5  12     2724.47     2851.84     44.93 o 
   1   5  12     3440.32     3329.24     42.31 o 
   3   5  12     3061.83     3116.16     44.76 o 
   5   5  12       84.18       96.14      7.82 o 
   7   5  12      190.07      239.81     17.47 o 
   9   5  12        0.69      -15.56     16.07 o 
  11   5  12      547.31      521.17     26.85 o 
  13   5  12       72.13       41.31     16.85 o 
  15   5  12      241.16      235.29     28.77 o 
  17   5  12        4.43      -15.42     15.42 o 
 -18   6  12      185.10      237.25     44.84 o 
 -16   6  12      393.83      438.62     27.59 o 
 -14   6  12        3.93       10.87     11.20 o 
 -12   6  12       41.25       31.83      7.10 o 
 -10   6  12       51.73       56.84      9.70 o 
  -8   6  12      452.96      421.20     15.36 o 
  -6   6  12     1490.90     1342.84     30.36 o 
  -4   6  12      749.56      761.51     21.81 o 
  -2   6  12       32.43       20.93      5.96 o 
   0   6  12     5131.93     5004.03     81.13 o 
   2   6  12     1107.52     1120.33     25.56 o 
   4   6  12      668.08      666.02     15.89 o 
   6   6  12       21.32       29.20      8.43 o 
   8   6  12     1750.17     1709.57     45.57 o 
  10   6  12        9.67        8.05     15.25 o 
  12   6  12      270.84      266.85     22.68 o 
  14   6  12      126.54      151.73     24.61 o 
  16   6  12        9.26       26.65     18.91 o 
  18   6  12        1.22      -13.34     22.89 o 
 -17   7  12       13.71       -1.57     12.61 o 
 -15   7  12      121.38      122.83     19.16 o 
 -13   7  12       35.05       47.88      9.48 o 
 -11   7  12       61.03       56.81      9.02 o 
  -9   7  12       43.58       57.08      8.35 o 
  -7   7  12      882.82      921.68     29.41 o 
  -5   7  12      808.52      769.81     33.29 o 
  -3   7  12      548.79      599.49     18.69 o 
  -1   7  12      875.05      856.73     22.49 o 
   1   7  12     1964.90     1855.86     39.80 o 
   3   7  12       64.11       51.84      7.90 o 
   5   7  12       57.52       58.27      7.91 o 
   7   7  12      366.99      379.41     26.54 o 
   9   7  12      107.81      143.54     17.68 o 
  11   7  12        7.46       43.67     14.15 o 
  13   7  12       84.01      110.40     26.66 o 
  15   7  12        9.12        0.05     16.62 o 
  17   7  12       73.41       90.87     26.05 o 
 -16   8  12       62.49       21.18     15.15 o 
 -14   8  12        6.23        3.16      8.44 o 
 -12   8  12       33.84       27.71      9.38 o 
 -10   8  12       49.61       65.69     10.29 o 
  -8   8  12       12.22       16.09      7.44 o 
  -6   8  12      793.90      757.20     22.05 o 
  -4   8  12     1335.99     1343.12     30.49 o 
  -2   8  12      228.25      319.15     16.31 o 
   0   8  12      319.76      344.77     19.72 o 
   2   8  12        7.80       -1.34      7.22 o 
   4   8  12       13.15        9.44      8.49 o 
   6   8  12       45.96       41.19     12.80 o 
   8   8  12        0.75        8.35     11.84 o 
  10   8  12       31.03       20.27     12.94 o 
  12   8  12        4.06      -12.36     19.63 o 
  14   8  12      105.10      161.17     24.16 o 
  16   8  12       17.36       10.16     20.86 o 
 -15   9  12        4.48        4.98      9.08 o 
 -13   9  12        2.91      -11.58     11.58 o 
 -11   9  12      149.32      182.88     23.07 o 
  -9   9  12      716.57      709.21     22.50 o 
  -7   9  12      131.12       90.19     10.58 o 
  -5   9  12      466.00      491.26     19.85 o 
  -3   9  12       12.46       20.70      8.82 o 
  -1   9  12     1537.63     1535.24     34.41 o 
   1   9  12      362.83      344.01     17.79 o 
   3   9  12      575.07      534.60     22.68 o 
   5   9  12       11.37       14.01     15.45 o 
   7   9  12        5.75        6.41     13.78 o 
   9   9  12       45.87       55.45     24.19 o 
  11   9  12        3.34        7.33     25.27 o 
  13   9  12        0.00        1.02     33.73 o 
  15   9  12       64.55       44.49     30.73 o 
 -14  10  12       20.44       19.15     11.14 o 
 -12  10  12        1.05       -4.55      9.77 o 
 -10  10  12      155.94      146.24     16.89 o 
  -8  10  12      189.75      194.56     14.66 o 
  -6  10  12      259.93      316.87     18.13 o 
  -4  10  12       56.76       69.06     10.48 o 
  -2  10  12       20.81       21.43      9.14 o 
   0  10  12        6.81       22.86     10.44 o 
   2  10  12      340.01      345.83     20.76 o 
   4  10  12      258.81      315.19     30.95 o 
   6  10  12       60.04       33.86     17.81 o 
   8  10  12        1.47      -15.77     17.51 o 
  10  10  12       14.12       11.83     21.37 o 
  12  10  12        1.51      -19.70     38.33 o 
  14  10  12       11.10       -7.33     29.26 o 
 -13  11  12       90.11       68.30     16.60 o 
 -11  11  12      161.48      194.78     20.45 o 
  -9  11  12      165.14      164.49     18.79 o 
  -7  11  12       21.09       10.06      9.11 o 
  -5  11  12        0.16        2.65      8.63 o 
  -3  11  12      262.48      264.33     17.57 o 
  -1  11  12      141.81      145.49     15.74 o 
   1  11  12       26.68       44.79     12.38 o 
   3  11  12       15.57        2.28     14.47 o 
   5  11  12       86.61       80.57     23.44 o 
   7  11  12        5.21      -19.36     25.85 o 
   9  11  12        2.09        4.22     17.52 o 
  11  11  12       48.39       28.92     23.02 o 
  13  11  12        3.52        9.32     28.28 o 
 -12  12  12        7.23        4.64     12.55 o 
 -10  12  12        2.01        1.08     12.70 o 
  -8  12  12       64.57       47.69     15.05 o 
  -6  12  12       96.66      154.01     15.19 o 
  -4  12  12       18.67       28.80     10.91 o 
  -2  12  12       21.58       20.24     15.37 o 
   0  12  12       25.14       16.65     11.84 o 
   2  12  12       80.61       85.21     43.63 o 
   4  12  12       79.56       70.80     22.20 o 
   6  12  12       13.67       17.06     19.67 o 
   8  12  12      105.20      108.35     26.40 o 
  10  12  12        0.26       13.42     21.46 o 
  -9  13  12       67.93       71.20     17.02 o 
  -7  13  12        0.49        7.13     11.33 o 
  -5  13  12       80.00      101.41     16.44 o 
  -3  13  12      146.21      109.99     16.43 o 
  -1  13  12        4.47      -11.07     11.07 o 
   1  13  12        6.66       -7.49     14.49 o 
   3  13  12        0.02       10.03     24.44 o 
   5  13  12        4.80      -11.19     18.58 o 
   7  13  12        0.13      -10.10     24.00 o 
  -6  14  12       27.61        0.67     13.31 o 
  -4  14  12        4.89        4.90     13.75 o 
  -2  14  12      178.70      196.91     29.41 o 
   0  14  12        6.97      -11.11     15.77 o 
   2  14  12       64.64       39.53     54.12 o 
   4  14  12       21.27       55.07     40.06 o 
 -19   1  13      447.63      528.46     45.97 o 
 -17   1  13      907.60     1068.88     86.79 o 
 -15   1  13       98.09      116.66     13.52 o 
 -13   1  13      353.55      348.60     17.24 o 
 -11   1  13     2252.36     2270.02     47.65 o 
  -9   1  13     3248.37     3196.06     38.66 o 
  -7   1  13      646.74      624.81     13.90 o 
  -5   1  13     1225.11      984.61     51.52 o 
  -3   1  13     6155.85     5787.38     71.25 o 
  -1   1  13     1145.81     1091.19     17.93 o 
   1   1  13       20.27       23.02      4.11 o 
   3   1  13     4424.88     4222.11     54.74 o 
   5   1  13     3105.98     3214.85     48.90 o 
   7   1  13       58.85       62.34      7.44 o 
   9   1  13       68.23       42.58      9.76 o 
  11   1  13        0.54       16.28     13.37 o 
  13   1  13      119.57      105.01     20.70 o 
  15   1  13       34.71       10.13     15.53 o 
  17   1  13        4.58      -17.79     24.16 o 
  19   1  13       88.58      130.69     27.80 o 
 -20   2  13      425.84      488.26     63.37 o 
 -18   2  13       39.08      126.02     35.78 o 
 -16   2  13      127.68      126.80     17.34 o 
 -14   2  13       95.00       99.44     12.48 o 
 -12   2  13       63.24       73.82     12.42 o 
 -10   2  13       58.19       47.61      8.88 o 
  -8   2  13       16.08       25.91      4.61 o 
  -6   2  13     1160.61     1145.12     20.65 o 
  -4   2  13        0.33       12.19      3.16 o 
  -2   2  13      135.72      141.15      7.37 o 
   0   2  13    23398.19    23593.36    246.11 o 
   2   2  13     2721.14     2592.84     37.20 o 
   4   2  13     3583.99     3682.65     63.23 o 
   6   2  13       22.38       13.71      4.43 o 
   8   2  13      612.81      545.68     46.65 o 
  10   2  13     2072.12     2179.72     51.25 o 
  12   2  13      981.77     1026.45     43.57 o 
  14   2  13      209.03      191.32     23.92 o 
  16   2  13       40.54       37.10     18.15 o 
  18   2  13       14.88       24.23     19.12 o 
 -19   3  13       27.29       52.59     32.93 o 
 -17   3  13        0.03       14.26     15.59 o 
 -15   3  13      121.15      117.53     20.93 o 
 -13   3  13       92.87      109.10     11.48 o 
 -11   3  13     1085.41      932.54     21.98 o 
  -9   3  13       42.44       29.22      4.22 o 
  -7   3  13      794.43      890.39     20.60 o 
  -5   3  13      264.60      290.52     17.77 o 
  -3   3  13     2081.58     2022.59     26.16 o 
  -1   3  13       27.99       35.27      4.28 o 
   1   3  13     1075.62     1159.12     25.65 o 
   3   3  13     4277.50     4330.08     52.40 o 
   5   3  13      643.17      622.08     17.12 o 
   7   3  13       98.93      152.01     10.07 o 
   9   3  13      159.79      188.48     15.78 o 
  11   3  13        0.03        3.06     10.06 o 
  13   3  13      233.17      213.09     25.21 o 
  15   3  13       30.89        4.97     15.85 o 
  17   3  13        0.08      -15.38     15.38 o 
  19   3  13       33.24       23.33     20.25 o 
 -20   4  13      301.09      411.35     61.73 o 
 -18   4  13       41.53       36.92     16.20 o 
 -16   4  13      594.17      626.66     40.77 o 
 -14   4  13        6.38       12.07      8.75 o 
 -12   4  13      587.54      635.27     23.49 o 
 -10   4  13       15.75       23.70      4.82 o 
  -8   4  13      144.63      158.29      8.19 o 
  -6   4  13      754.24      862.98     17.99 o 
  -4   4  13      146.52      239.29     10.27 o 
  -2   4  13        0.11        4.67      5.82 o 
   0   4  13     4230.18     4172.85     50.87 o 
   2   4  13     2199.36     1935.43     28.05 o 
   4   4  13       77.27       84.62      6.92 o 
   6   4  13      601.98      627.11     20.53 o 
   8   4  13      169.84      212.98     16.51 o 
  10   4  13        0.37       -6.94      9.22 o 
  12   4  13      307.77      337.61     23.44 o 
  14   4  13        0.99       -5.44     19.01 o 
  16   4  13       49.22       61.74     19.89 o 
  18   4  13        9.58       -0.58     19.06 o 
 -19   5  13       67.33       92.82     34.53 o 
 -17   5  13        0.59       -8.58     16.05 o 
 -15   5  13       38.86       39.81     13.12 o 
 -13   5  13      905.26      955.48     47.39 o 
 -11   5  13      268.49      192.87      9.64 o 
  -9   5  13     1087.47     1266.86     26.39 o 
  -7   5  13     1016.79      898.17     53.85 o 
  -5   5  13        3.66        4.49      4.35 o 
  -3   5  13     2079.13     2139.11     41.08 o 
  -1   5  13        6.84       11.34      5.14 o 
   1   5  13      658.78      689.65     16.54 o 
   3   5  13      284.30      248.82     12.30 o 
   5   5  13      973.88      990.85     29.20 o 
   7   5  13      704.66      685.99     25.78 o 
   9   5  13      449.27      483.23     25.01 o 
  11   5  13       36.98       33.66     12.90 o 
  13   5  13       10.73       54.22     17.23 o 
  15   5  13        3.42       -4.88     15.22 o 
  17   5  13        9.03      -17.58     17.58 o 
 -18   6  13      172.70      126.42     26.65 o 
 -16   6  13       37.79       24.22     12.93 o 
 -14   6  13       13.15        2.60     10.80 o 
 -12   6  13       28.18       34.98      7.08 o 
 -10   6  13     2258.10     2048.42     40.58 o 
  -8   6  13       15.16       11.06      5.86 o 
  -6   6  13       71.11       56.09      7.66 o 
  -4   6  13      215.42      174.59     12.20 o 
  -2   6  13       97.56      112.36     10.64 o 
   0   6  13       26.65       26.25      6.56 o 
   2   6  13     2094.88     2087.47     34.70 o 
   4   6  13     1099.23     1052.05     18.94 o 
   6   6  13       43.80       51.17     13.94 o 
   8   6  13        0.55       10.12     10.18 o 
  10   6  13      226.00      233.13     22.39 o 
  12   6  13       74.12       55.08     14.92 o 
  14   6  13       93.29       66.62     20.36 o 
  16   6  13        2.05       13.20     19.18 o 
 -17   7  13       80.26       48.51     15.24 o 
 -15   7  13        0.13        4.43     12.70 o 
 -13   7  13      380.03      411.04     18.57 o 
 -11   7  13      125.58      131.14     11.62 o 
  -9   7  13      224.89      213.42     13.06 o 
  -7   7  13     1816.61     1789.61     35.13 o 
  -5   7  13       12.35       16.14      6.95 o 
  -3   7  13      157.41      171.73     12.17 o 
  -1   7  13       99.45      116.26     10.70 o 
   1   7  13     2169.12     2092.57     39.16 o 
   3   7  13     3164.30     3191.06     53.06 o 
   5   7  13      637.52      699.43     21.96 o 
   7   7  13       63.40       81.20     13.72 o 
   9   7  13     1666.53     1716.12     82.03 o 
  11   7  13      162.78      164.61     19.12 o 
  13   7  13      131.20      160.54     20.67 o 
  15   7  13      168.33      178.77     27.74 o 
  17   7  13       26.12        7.00     21.07 o 
 -16   8  13       32.36       39.91     16.28 o 
 -14   8  13       35.31       22.55      9.13 o 
 -12   8  13        7.39        2.77     12.95 o 
 -10   8  13      534.19      494.00     20.02 o 
  -8   8  13      784.36      795.29     27.06 o 
  -6   8  13      151.88      155.71     12.26 o 
  -4   8  13     2113.97     1905.99     37.83 o 
  -2   8  13     1963.41     1923.50     39.43 o 
   0   8  13        2.31        5.08      7.82 o 
   2   8  13     1129.59     1124.59     28.01 o 
   4   8  13      458.88      455.23     26.04 o 
   6   8  13       29.74       33.56     15.31 o 
   8   8  13      103.00       66.99     18.09 o 
  10   8  13       89.43       69.10     20.02 o 
  12   8  13       11.18       29.28     15.48 o 
  14   8  13       30.59        6.03     16.15 o 
  16   8  13        0.96      -18.87     19.27 o 
 -15   9  13        6.51       17.00      9.73 o 
 -13   9  13        9.21        0.37      9.70 o 
 -11   9  13       16.50        0.36      9.02 o 
  -9   9  13      217.76      204.95     14.39 o 
  -7   9  13      256.99      268.34     16.10 o 
  -5   9  13      317.81      310.42     17.10 o 
  -3   9  13     1628.52     1437.82     33.02 o 
  -1   9  13     4254.91     4316.13     69.29 o 
   1   9  13      413.31      489.63     21.36 o 
   3   9  13       18.15        8.83      9.42 o 
   5   9  13       20.98       11.10     15.04 o 
   7   9  13       83.68       60.55     18.10 o 
   9   9  13       69.85       43.65     33.55 o 
  11   9  13       17.77        5.61     18.35 o 
  13   9  13       49.23       39.20     20.64 o 
  15   9  13        5.39        2.61     26.95 o 
 -14  10  13       57.98       55.99     13.11 o 
 -12  10  13       27.68       38.27     17.61 o 
 -10  10  13      372.06      387.94     25.22 o 
  -8  10  13      215.83      255.49     16.61 o 
  -6  10  13       85.92      100.88     11.90 o 
  -4  10  13        0.50       -7.49      7.49 o 
  -2  10  13        2.06        2.81      8.25 o 
   0  10  13      633.79      585.71     24.93 o 
   2  10  13      647.07      702.28     34.47 o 
   4  10  13      145.45      137.02     25.49 o 
   6  10  13       15.94       34.48     16.20 o 
   8  10  13      141.54      128.84     24.14 o 
  10  10  13       40.33       12.63     18.30 o 
  12  10  13       87.07       57.08     23.29 o 
  14  10  13        1.37      -17.83     26.74 o 
 -13  11  13       47.56       39.05     21.89 o 
 -11  11  13       47.89       28.61     13.37 o 
  -9  11  13       11.44        7.38      9.39 o 
  -7  11  13        6.69        9.11      9.14 o 
  -5  11  13       11.85        0.06      8.55 o 
  -3  11  13      324.72      339.94     19.58 o 
  -1  11  13        0.10       -5.87      9.40 o 
   1  11  13      193.65      187.99     17.41 o 
   3  11  13        9.21       21.42     28.13 o 
   5  11  13      197.04      163.03     25.73 o 
   7  11  13       10.79        1.45     17.33 o 
   9  11  13       12.95       -9.75     18.20 o 
  11  11  13        8.28      -19.19     19.19 o 
 -10  12  13      256.28      302.72     32.88 o 
  -8  12  13       18.36        3.68     10.31 o 
  -6  12  13       12.42       22.97     10.68 o 
  -4  12  13      186.77      203.19     16.84 o 
  -2  12  13      152.93      137.27     16.55 o 
   0  12  13       32.92       51.40     13.82 o 
   2  12  13       16.78       35.90     18.61 o 
   4  12  13       14.07        2.02     16.97 o 
   6  12  13       87.78       86.06     24.62 o 
   8  12  13       59.62       51.12     23.71 o 
  10  12  13      192.25      179.19     30.93 o 
  -9  13  13       17.78       11.71     14.78 o 
  -7  13  13        9.00       12.27     11.60 o 
  -5  13  13      115.48       96.07     15.88 o 
  -3  13  13       41.31       36.54     14.28 o 
  -1  13  13       35.77       61.04     15.38 o 
   1  13  13        3.84       -1.44     19.15 o 
   3  13  13       23.12      -13.41     19.10 o 
   5  13  13       15.57       -3.94     19.57 o 
   7  13  13        0.12      -19.82     19.82 o 
  -4  14  13        5.50      -11.65     13.46 o 
  -2  14  13        1.80       10.86     14.78 o 
   0  14  13        3.35      -11.59     19.75 o 
   2  14  13      158.24      117.91     27.97 o 
   4  14  13       30.33        4.48     38.13 o 
 -20   0  14      427.14      483.01     60.93 o 
 -18   0  14        1.88       23.06     27.10 o 
 -16   0  14      679.93      739.22     31.77 o 
 -14   0  14     1073.37     1158.00     46.80 o 
 -12   0  14      371.82      365.70     28.52 o 
 -10   0  14    11737.08    11347.14    187.93 o 
  -8   0  14     5899.35     5663.11    101.07 o 
  -6   0  14     2021.94     1994.56     37.74 o 
  -4   0  14     8945.00     8842.49    178.04 o 
  -2   0  14      641.33      699.93     23.52 o 
   0   0  14      985.72      973.29     25.95 o 
   2   0  14    22439.92    22263.18    354.84 o 
   4   0  14    16979.98    17302.24    279.84 o 
   6   0  14     1890.98     1978.46     43.89 o 
   8   0  14      445.10      456.82     48.38 o 
  10   0  14      519.65      581.63     45.28 o 
  12   0  14       48.59       97.02     27.33 o 
  14   0  14      530.44      585.82     50.39 o 
  16   0  14       27.12       24.30     24.89 o 
  18   0  14       22.76        3.12     25.89 o 
 -19   1  14      208.83      216.38     32.05 o 
 -17   1  14      321.77      395.32     28.77 o 
 -15   1  14       27.48       35.55     10.56 o 
 -13   1  14      100.48      131.70     13.37 o 
 -11   1  14     4048.72     4022.91     80.51 o 
  -9   1  14     3877.92     3621.69     46.52 o 
  -7   1  14      406.89      408.97     11.57 o 
  -5   1  14     1792.61     1826.65     29.08 o 
  -3   1  14      638.98      591.15     16.72 o 
  -1   1  14     3648.59     3591.96     48.39 o 
   1   1  14     2356.02     2287.20     33.59 o 
   3   1  14     1691.36     1760.82     28.11 o 
   5   1  14      654.63      651.82     15.44 o 
   7   1  14     1800.42     1706.18     28.47 o 
   9   1  14      254.59      285.98     17.81 o 
  11   1  14     1042.45     1042.49     43.82 o 
  13   1  14       11.79       -5.43     13.59 o 
  15   1  14       36.06        7.09     15.94 o 
  17   1  14       23.26       19.86     18.68 o 
  19   1  14        0.74       -3.10     19.22 o 
 -20   2  14        3.25       23.60     33.06 o 
 -18   2  14      175.44      178.72     39.58 o 
 -16   2  14        1.82        1.53     11.38 o 
 -14   2  14       95.21      121.96     16.80 o 
 -12   2  14       21.47       66.90     11.65 o 
 -10   2  14      389.85      338.33     15.29 o 
  -8   2  14     2142.00     1967.06     27.48 o 
  -6   2  14        2.86        2.75      2.82 o 
  -4   2  14     3992.54     3780.55     43.17 o 
  -2   2  14      167.67      204.16      8.42 o 
   0   2  14      731.32      695.58     14.33 o 
   2   2  14     3101.86     2865.18     37.41 o 
   4   2  14       15.96       19.96      4.93 o 
   6   2  14      138.57      121.47      9.33 o 
   8   2  14      265.75      340.57     23.24 o 
  10   2  14       14.22       21.67     10.88 o 
  12   2  14      442.72      482.66     32.53 o 
  14   2  14        0.57      -11.66     12.58 o 
  16   2  14      113.84      160.87     25.40 o 
  18   2  14        2.76      -15.66     15.66 o 
 -19   3  14      452.19      686.96     72.66 o 
 -17   3  14      538.56      594.46     40.22 o 
 -15   3  14      315.81      376.39     43.90 o 
 -13   3  14       74.99       78.20      9.15 o 
 -11   3  14      622.84      547.04     17.09 o 
  -9   3  14       75.74       87.51      5.75 o 
  -7   3  14     1140.31     1003.87     29.35 o 
  -5   3  14     1949.04     1922.09     36.25 o 
  -3   3  14     1390.80     1636.51     22.78 o 
  -1   3  14      111.72      161.13      7.62 o 
   1   3  14     1230.74     1175.84     19.80 o 
   3   3  14        3.20        4.48      3.93 o 
   5   3  14     1817.23     1715.51     29.97 o 
   7   3  14       26.91       25.03      6.87 o 
   9   3  14     1481.93     1496.36     53.03 o 
  11   3  14      505.49      545.95     25.04 o 
  13   3  14      234.80      166.86     22.58 o 
  15   3  14       71.06       46.00     18.31 o 
  17   3  14       26.03        7.07     17.77 o 
 -18   4  14        3.41      -15.71     15.71 o 
 -16   4  14      145.49      113.20     22.45 o 
 -14   4  14     2077.03     1928.70     41.44 o 
 -12   4  14     1594.37     1456.42     34.33 o 
 -10   4  14     1075.95      936.23     27.04 o 
  -8   4  14     1757.02     1827.88     46.53 o 
  -6   4  14      337.40      402.94     14.89 o 
  -4   4  14       79.79       62.28      7.10 o 
  -2   4  14     1957.56     2120.40     29.89 o 
   0   4  14     3456.36     3603.98     45.58 o 
   2   4  14      423.25      384.98     11.05 o 
   4   4  14      119.42       95.30      7.32 o 
   6   4  14     1428.17     1537.75     39.13 o 
   8   4  14      734.50      729.09     26.95 o 
  10   4  14        0.79       -7.98      9.72 o 
  12   4  14      179.53      192.66     31.38 o 
  14   4  14      177.30      155.14     43.77 o 
  16   4  14      163.67      193.05     27.01 o 
  18   4  14        4.68       -8.83     18.96 o 
 -19   5  14      103.02      140.43     42.20 o 
 -17   5  14      127.78      151.96     14.81 o 
 -15   5  14      234.43      233.39     18.15 o 
 -13   5  14      407.44      402.84     23.35 o 
 -11   5  14      448.77      481.46     13.86 o 
  -9   5  14      707.34      754.25     19.96 o 
  -7   5  14     1271.85     1172.68     25.45 o 
  -5   5  14     3018.27     3180.19     50.57 o 
  -3   5  14       12.28       14.77      5.22 o 
   1   5  14      139.50      152.77      8.30 o 
   3   5  14      308.98      283.34     13.52 o 
   5   5  14       60.37       80.47      6.89 o 
   7   5  14        0.19        5.20      9.03 o 
   9   5  14       27.87       24.85     11.46 o 
  11   5  14       48.83       70.93     14.70 o 
  13   5  14      147.13      149.13     23.40 o 
  15   5  14        3.08        2.09     24.04 o 
  17   5  14        0.58      -11.26     34.46 o 
 -18   6  14      140.13      112.31     26.13 o 
 -16   6  14        2.24        6.50     11.86 o 
 -14   6  14       13.31       12.40     11.68 o 
 -12   6  14      742.45      658.52     20.04 o 
 -10   6  14      227.73      198.91     12.14 o 
  -8   6  14       20.60       38.71      9.04 o 
  -6   6  14      166.62      162.96     15.17 o 
  -4   6  14      529.54      541.65     22.13 o 
  -2   6  14       64.20       67.85     11.78 o 
   2   6  14      231.85      219.74     14.78 o 
   4   6  14      519.20      539.36     14.48 o 
   6   6  14        2.56       -8.42      8.42 o 
   8   6  14     1393.94     1366.82     39.97 o 
  10   6  14       90.01       64.66     14.16 o 
  12   6  14       42.48       27.48     14.16 o 
  14   6  14       10.67       -5.67     15.94 o 
  16   6  14       59.90       43.64     27.45 o 
 -17   7  14       35.59       28.04     18.07 o 
 -15   7  14       17.59       24.07     14.26 o 
 -13   7  14       17.42       24.57      8.39 o 
 -11   7  14       37.84       21.52      7.50 o 
  -9   7  14      242.87      208.57     13.20 o 
  -7   7  14       19.07       23.07      9.06 o 
  -5   7  14      285.30      310.15     15.65 o 
  -3   7  14     3125.05     3137.69     52.48 o 
  -1   7  14      984.16      968.00     24.89 o 
   1   7  14      988.87     1001.13     25.38 o 
   3   7  14       29.52       36.77      8.72 o 
   5   7  14       37.52       18.04     10.76 o 
   7   7  14      106.00      105.98     19.39 o 
   9   7  14      391.10      382.26     25.10 o 
  11   7  14      173.46      161.05     19.34 o 
  13   7  14        5.01      -13.80     19.72 o 
  15   7  14      220.84      235.98     30.19 o 
 -16   8  14       73.26       56.79     17.90 o 
 -14   8  14        2.31       -4.10     13.51 o 
 -12   8  14       12.66        8.68     13.78 o 
 -10   8  14       30.07       49.06      9.01 o 
  -8   8  14     1950.68     1882.33     38.20 o 
  -6   8  14      345.12      396.89     18.46 o 
  -4   8  14      140.95      175.68     13.11 o 
  -2   8  14       73.56       54.71      9.78 o 
   0   8  14      126.12      133.29     13.11 o 
   2   8  14        0.08       -7.51      7.51 o 
   4   8  14      464.48      438.70     21.43 o 
   6   8  14      250.63      219.69     25.05 o 
   8   8  14      383.86      447.47     35.21 o 
  10   8  14       31.94       16.11     18.52 o 
  12   8  14       53.70      102.54     22.96 o 
  14   8  14      169.04      170.97     38.56 o 
 -15   9  14       56.10       60.28     12.36 o 
 -13   9  14      152.51      151.23     16.13 o 
 -11   9  14      254.27      273.31     30.39 o 
  -9   9  14       49.33       73.57     10.31 o 
  -7   9  14       31.83       38.12      9.00 o 
  -5   9  14      173.26      155.99     12.94 o 
  -3   9  14     2149.41     2031.84     41.17 o 
  -1   9  14      639.95      625.95     22.53 o 
   1   9  14        2.30        4.91      8.72 o 
   3   9  14        0.33        5.00      9.36 o 
   5   9  14        8.98        7.77     14.05 o 
   7   9  14        1.05       -9.48     14.16 o 
   9   9  14       35.21       53.17     19.57 o 
  11   9  14       82.98       63.56     22.39 o 
  13   9  14       20.87       23.65     50.03 o 
 -14  10  14      143.83      143.28     16.62 o 
 -12  10  14      184.32      190.82     19.00 o 
 -10  10  14       68.31      145.26     15.85 o 
  -8  10  14      521.46      597.66     22.69 o 
  -6  10  14      102.34      128.27     13.18 o 
  -4  10  14      180.60      204.97     21.73 o 
  -2  10  14       83.99       95.27     13.85 o 
   0  10  14        0.08       11.06     10.11 o 
   2  10  14       50.46       56.50     12.24 o 
   4  10  14       27.14       48.26     21.70 o 
   6  10  14      127.28      137.93     24.50 o 
   8  10  14       35.05        6.88     18.22 o 
  10  10  14        6.08       -2.54     19.14 o 
  12  10  14       14.38        3.05     19.09 o 
 -13  11  14       22.96       10.31     17.68 o 
 -11  11  14       25.79       15.17     12.33 o 
  -9  11  14      308.53      403.80     23.17 o 
  -7  11  14       20.81       22.87     13.19 o 
  -5  11  14        9.76       22.45      9.84 o 
  -3  11  14       41.20       24.68      9.95 o 
  -1  11  14       13.06       -0.24     10.12 o 
   1  11  14      237.80      230.57     19.28 o 
   3  11  14        0.21       10.43     16.84 o 
   5  11  14       56.60       62.64     21.68 o 
   7  11  14       42.18       12.45     19.21 o 
   9  11  14       16.84       -3.68     29.76 o 
  11  11  14       70.96      102.72     25.98 o 
 -10  12  14        1.08        8.51     13.49 o 
  -8  12  14       10.42       -4.96     10.02 o 
  -6  12  14       37.68       42.55     11.56 o 
  -4  12  14       65.38       69.96     12.96 o 
  -2  12  14        0.61       -0.12     10.80 o 
   0  12  14       35.81       45.72     13.29 o 
   2  12  14       92.32       91.86     23.01 o 
   4  12  14      346.09      323.03     51.58 o 
   6  12  14        0.04       17.56     20.22 o 
   8  12  14       17.32       37.34     21.95 o 
  10  12  14        1.59      -37.39     39.49 o 
  -7  13  14       85.58       75.96     14.39 o 
  -5  13  14       13.13        8.27     14.94 o 
  -3  13  14        0.53        3.62     11.52 o 
  -1  13  14      262.77      268.64     22.63 o 
   1  13  14       74.58       48.00     24.48 o 
   3  13  14        3.26        0.06     18.16 o 
   5  13  14       12.64        5.10     40.02 o 
   7  13  14       23.10       10.64     21.67 o 
  -4  14  14       24.06       16.17     14.80 o 
  -2  14  14      560.01      640.41     34.06 o 
   0  14  14       20.18       17.06     22.96 o 
   2  14  14        4.61        0.96     24.35 o 
 -19   1  15      136.89      176.74     42.96 o 
 -17   1  15      115.79      147.18     17.16 o 
 -15   1  15       81.45       67.37     13.53 o 
 -13   1  15      401.55      384.52     26.59 o 
 -11   1  15     2782.52     2703.01     49.35 o 
  -9   1  15        0.23        7.28      5.13 o 
  -7   1  15     6439.52     6269.33    118.29 o 
  -5   1  15     2450.73     2400.24     51.44 o 
  -3   1  15      646.80      614.52     14.47 o 
  -1   1  15     1638.73     1534.93     23.62 o 
   1   1  15      735.16      760.37     22.21 o 
   3   1  15      573.27      596.35     14.76 o 
   5   1  15     1039.77      993.84     20.09 o 
   7   1  15     3065.74     3100.40     51.47 o 
   9   1  15     1233.94     1202.35     34.21 o 
  11   1  15      927.21      868.78     39.99 o 
  13   1  15      354.78      294.09     27.98 o 
  15   1  15        3.34      -14.11     14.11 o 
  17   1  15       97.37       64.36     21.02 o 
  19   1  15       11.87      -16.77     16.77 o 
 -20   2  15       13.70      111.83     39.39 o 
 -18   2  15        0.43       20.58     27.90 o 
 -16   2  15      614.04      669.63     39.64 o 
 -14   2  15      624.11      615.43     24.25 o 
 -12   2  15     5172.38     4948.77     72.96 o 
 -10   2  15       73.87       70.07      7.14 o 
  -8   2  15        1.27       -3.58      3.58 o 
  -4   2  15     1949.70     1875.31     25.37 o 
  -2   2  15     7043.30     7193.30     81.89 o 
   0   2  15      789.17      716.62     16.46 o 
   2   2  15      546.99      538.22     13.94 o 
   4   2  15     4396.61     4605.21     60.69 o 
   6   2  15     2166.89     2196.27     34.43 o 
   8   2  15       77.22       69.88     10.86 o 
  10   2  15        1.75        5.80      9.69 o 
  12   2  15       45.27       51.58     16.42 o 
  14   2  15        1.39        4.03     13.90 o 
  16   2  15      124.85      142.19     23.87 o 
  18   2  15        2.84       -8.64     19.09 o 
 -19   3  15        0.56      -26.58     26.58 o 
 -17   3  15        0.90        2.33     15.59 o 
 -15   3  15        8.48       -4.71     13.66 o 
 -13   3  15       39.10       26.46      7.86 o 
 -11   3  15      418.07      418.18     17.95 o 
  -9   3  15      904.43      843.79     24.66 o 
  -7   3  15       44.76       25.18     11.14 o 
  -5   3  15      449.61      417.01     33.54 o 
  -3   3  15     1954.31     1978.42     28.69 o 
  -1   3  15     2564.55     2850.48     43.53 o 
   1   3  15      434.48      403.34     12.88 o 
   3   3  15      180.29      177.03     10.99 o 
   5   3  15      337.80      296.22     11.96 o 
   7   3  15       43.63       31.93     16.10 o 
   9   3  15       23.01       56.16     11.54 o 
  11   3  15       14.18       17.69     13.29 o 
  13   3  15      117.71       72.98     41.69 o 
  15   3  15        6.30      -15.00     15.00 o 
  17   3  15        8.91       -6.60     21.09 o 
 -18   4  15        0.02       15.22     17.88 o 
 -16   4  15      444.88      503.29     21.42 o 
 -14   4  15       79.31       72.93     11.39 o 
 -12   4  15      836.11      889.34     26.07 o 
 -10   4  15     1777.52     1543.26     25.77 o 
  -8   4  15      310.66      325.96     14.75 o 
  -6   4  15      446.56      425.35     41.34 o 
  -4   4  15      219.19      212.10     10.74 o 
  -2   4  15       37.29       31.89      5.12 o 
   0   4  15       60.88       81.75      6.27 o 
   2   4  15      531.72      561.77     15.42 o 
   4   4  15      641.21      670.79     16.33 o 
   6   4  15       13.43        7.92      5.59 o 
   8   4  15      258.24      258.89     18.45 o 
  10   4  15      517.84      519.18     24.85 o 
  12   4  15       18.14       12.39     14.94 o 
  14   4  15        9.55       -4.48     14.89 o 
  16   4  15      117.58       92.44     22.31 o 
  18   4  15        2.43      -10.06     18.82 o 
 -19   5  15        9.31        6.96     15.87 o 
 -17   5  15      115.43      101.77     14.29 o 
 -15   5  15        5.74        1.60      9.08 o 
 -13   5  15      317.99      343.05     20.56 o 
 -11   5  15     1539.40     1303.21     35.97 o 
  -9   5  15     3610.72     3072.85     49.92 o 
  -7   5  15      287.89      261.97     13.39 o 
  -5   5  15      118.50      115.88     10.59 o 
  -3   5  15     1545.56     1479.09     29.99 o 
   1   5  15      101.41       93.71      9.11 o 
   3   5  15      264.81      279.39     12.18 o 
   5   5  15       13.44       17.97      5.23 o 
   7   5  15       46.60       26.43     10.34 o 
   9   5  15      710.30      695.23     28.99 o 
  11   5  15       50.33       50.28     13.95 o 
  13   5  15      299.99      329.48     31.25 o 
  15   5  15       12.20        5.17     16.73 o 
  17   5  15       36.65       11.03     20.40 o 
 -18   6  15        5.90       19.17     11.30 o 
 -16   6  15      140.84      167.44     17.41 o 
 -14   6  15       11.97       24.04     12.30 o 
 -12   6  15      389.76      367.11     16.56 o 
 -10   6  15      900.50      771.80     21.07 o 
  -8   6  15        2.65       -4.34      5.56 o 
  -6   6  15      917.63      937.73     23.49 o 
  -4   6  15      504.01      478.20     16.81 o 
  -2   6  15        5.94        7.69      5.82 o 
   0   6  15      379.22      362.55     21.49 o 
   2   6  15      119.37      111.17      9.33 o 
   4   6  15     1662.20     1596.72     29.79 o 
   6   6  15        0.89       -6.69      8.79 o 
   8   6  15      418.20      388.87     23.85 o 
  10   6  15        5.81       -6.68     11.63 o 
  12   6  15        0.22       -8.94     12.10 o 
  14   6  15       24.27       21.26     18.34 o 
  16   6  15       61.69       46.55     30.20 o 
 -17   7  15        3.45       -2.56     12.87 o 
 -15   7  15       91.20       86.15     26.22 o 
 -13   7  15        2.02       -7.18      7.18 o 
 -11   7  15       16.38       28.93      8.33 o 
  -9   7  15      704.43      791.12     22.61 o 
  -7   7  15      890.32      872.73     30.12 o 
  -5   7  15       10.74       11.70      6.93 o 
  -3   7  15      302.96      309.97     20.07 o 
  -1   7  15        0.27        8.75      7.58 o 
   1   7  15     1171.43     1209.55     28.95 o 
   3   7  15     3058.52     2945.21     51.11 o 
   5   7  15       17.38       12.24     12.23 o 
   7   7  15      282.04      317.92     28.22 o 
   9   7  15      614.74      685.24     49.22 o 
  11   7  15        0.62      -11.37     11.37 o 
  13   7  15       64.91      104.43     18.72 o 
  15   7  15       35.67       60.46     22.15 o 
 -16   8  15       37.80       27.10     15.93 o 
 -14   8  15        2.17       -4.18      9.25 o 
 -12   8  15       53.03       36.30     10.76 o 
 -10   8  15      191.41      188.88     13.46 o 
  -8   8  15     1842.18     1770.26     37.06 o 
  -6   8  15      212.70      215.92     14.53 o 
  -4   8  15       41.13       27.85      8.42 o 
  -2   8  15     2899.24     2705.96     52.15 o 
   0   8  15     2289.40     2213.99     50.81 o 
   2   8  15      133.63      130.60     12.55 o 
   4   8  15      250.58      253.65     21.00 o 
   6   8  15      218.13      190.71     24.64 o 
   8   8  15      149.32      158.79     23.72 o 
  10   8  15        0.37        2.40     17.07 o 
  12   8  15        3.23      -16.09     16.09 o 
  14   8  15       42.79        1.85     24.85 o 
 -15   9  15      164.54      246.17     17.42 o 
 -13   9  15      783.68      773.47     40.10 o 
 -11   9  15      233.38      269.31     17.68 o 
  -9   9  15        0.86        1.05      7.65 o 
  -7   9  15        7.81       13.18      8.38 o 
  -5   9  15      142.90      109.50     11.57 o 
  -3   9  15      164.78      207.87     14.90 o 
  -1   9  15     3856.24     3683.92     62.39 o 
   1   9  15      123.04      143.30     15.91 o 
   3   9  15     1022.80     1009.82     31.16 o 
   5   9  15       30.39       42.60     16.55 o 
   7   9  15       43.49       79.36     20.34 o 
   9   9  15       77.10       36.93     20.12 o 
  11   9  15       59.23       32.82     29.53 o 
  13   9  15       10.79      -12.48     18.62 o 
 -14  10  15       20.46       34.23     12.42 o 
 -12  10  15        0.03       -9.83      9.83 o 
 -10  10  15      309.72      301.49     18.08 o 
  -8  10  15       33.99       31.93     16.42 o 
  -6  10  15      303.97      294.20     17.71 o 
  -4  10  15       36.52       39.01     13.10 o 
  -2  10  15      120.78      127.92     13.23 o 
   0  10  15       31.41       10.33      9.99 o 
   2  10  15      178.79      173.20     16.74 o 
   4  10  15        2.86       18.74     15.79 o 
   6  10  15       63.28       68.50     19.95 o 
   8  10  15        9.19        5.52     16.35 o 
  10  10  15      122.39      174.17     36.84 o 
  12  10  15       19.84        8.81     21.17 o 
 -11  11  15        9.31       38.04     15.20 o 
  -9  11  15      452.81      504.19     23.34 o 
  -7  11  15        6.81       20.96      9.63 o 
  -5  11  15       53.28       49.70     11.18 o 
  -3  11  15      156.38      143.88     14.49 o 
  -1  11  15       14.58       14.51     10.91 o 
   1  11  15       31.47       27.57     11.85 o 
   3  11  15       34.23       31.65     17.62 o 
   5  11  15        3.48       -5.70     16.79 o 
   7  11  15       53.74       51.22     20.84 o 
   9  11  15       10.65       18.98     20.16 o 
  11  11  15        0.06      -18.35     18.35 o 
 -10  12  15       33.98       47.23     15.29 o 
  -8  12  15        1.75       -2.02     10.03 o 
  -6  12  15      101.39      106.60     14.44 o 
  -4  12  15       14.20       26.53     11.59 o 
  -2  12  15       22.17        2.48     11.71 o 
   0  12  15      605.78      718.48     39.36 o 
   2  12  15       24.67       32.98     33.71 o 
   4  12  15       66.31       59.04     22.16 o 
   6  12  15      348.59      313.51     35.70 o 
   8  12  15      151.67      174.55     61.43 o 
  -7  13  15       66.56       81.48     14.88 o 
  -5  13  15        6.20       -7.14     11.92 o 
  -3  13  15       58.69       61.68     15.18 o 
  -1  13  15       80.37       77.80     16.32 o 
   1  13  15      392.52      474.10     76.72 o 
   3  13  15       38.43        3.88     20.68 o 
   5  13  15       64.13       68.51     24.66 o 
  -2  14  15        0.16        1.00     14.58 o 
   0  14  15        4.01      -16.38     42.47 o 
 -18   0  16      184.53      170.89     37.89 o 
 -16   0  16      464.06      526.35     30.94 o 
 -14   0  16       42.45       46.92     15.19 o 
 -12   0  16      540.05      526.72     31.88 o 
 -10   0  16    11111.67    10735.19    152.37 o 
  -8   0  16     1602.43     1622.72     40.75 o 
  -6   0  16     4429.68     4297.09     84.45 o 
  -4   0  16     3562.76     3033.70     71.81 o 
  -2   0  16     1130.16     1043.66     28.57 o 
   0   0  16     1822.02     1743.53     40.44 o 
   2   0  16      773.79      760.57     23.93 o 
   4   0  16      117.05      122.01     11.89 o 
   6   0  16       13.72       22.37      7.75 o 
   8   0  16      330.14      290.81     19.93 o 
  10   0  16      414.91      408.33     42.63 o 
  12   0  16      386.78      388.08     45.28 o 
  14   0  16       12.75        9.13     24.07 o 
  16   0  16      250.57      346.71     47.99 o 
  18   0  16       16.50       -4.70     27.53 o 
 -19   1  16        6.41       24.33     31.78 o 
 -17   1  16       15.54       23.87     12.95 o 
 -15   1  16        9.19       17.79     10.05 o 
 -13   1  16     1027.43     1023.55     36.90 o 
 -11   1  16      825.80      913.00     26.63 o 
  -9   1  16     3665.38     3585.31     47.66 o 
  -7   1  16     2423.60     2345.38     36.59 o 
  -5   1  16      263.87      208.24     90.81 o 
  -3   1  16     1448.01     1501.23     23.86 o 
  -1   1  16      942.12      837.04     19.28 o 
   1   1  16       12.75        2.45      4.10 o 
   3   1  16        0.18        3.75      4.48 o 
   5   1  16       42.82       42.75      5.83 o 
   7   1  16      410.61      420.25     15.64 o 
   9   1  16      766.10      807.74     27.54 o 
  11   1  16       86.59      100.41     20.33 o 
  13   1  16       78.18       77.46     18.68 o 
  15   1  16       15.09       -8.75     15.49 o 
  17   1  16        4.07      -15.32     16.34 o 
 -18   2  16       75.57       71.93     34.22 o 
 -16   2  16       29.82       50.68     23.04 o 
 -14   2  16      496.51      453.01     27.90 o 
 -12   2  16        0.20       12.21      6.45 o 
 -10   2  16      373.82      349.07     10.25 o 
  -8   2  16      896.04      865.26     17.05 o 
  -6   2  16       67.67       66.45      7.61 o 
  -4   2  16       24.12       17.53      5.60 o 
  -2   2  16     4338.35     4365.35     58.85 o 
   0   2  16      276.38      275.05     10.37 o 
   2   2  16      597.56      635.60     15.55 o 
   4   2  16       46.73       63.42      6.48 o 
   6   2  16       39.49       38.12      7.72 o 
   8   2  16      217.70      214.47     16.19 o 
  10   2  16      991.43      998.82     59.26 o 
  12   2  16       52.57       49.03     16.80 o 
  14   2  16       30.07        6.22     14.74 o 
  16   2  16        3.83       -5.88     16.58 o 
  18   2  16       24.29       19.14     33.04 o 
 -19   3  16       35.98      108.51     39.24 o 
 -17   3  16       53.93       46.35     19.84 o 
 -15   3  16       99.05      153.31     18.85 o 
 -13   3  16       75.28       78.13      9.69 o 
 -11   3  16      198.27      205.95     14.13 o 
  -9   3  16       12.95        8.00      4.43 o 
  -7   3  16      839.71      830.27     36.74 o 
  -3   3  16     1182.41     1066.93     21.15 o 
  -1   3  16     7095.42     7247.58     83.42 o 
   1   3  16        0.13       -2.15      3.27 o 
   3   3  16      469.67      406.17     12.28 o 
   5   3  16      681.37      638.77     16.53 o 
   7   3  16      125.31      171.78     22.07 o 
   9   3  16      857.02      930.68     38.34 o 
  11   3  16       78.97      111.11     19.50 o 
  13   3  16        0.72       -2.88     13.10 o 
  15   3  16        3.01      -15.23     15.84 o 
  17   3  16       17.12        7.17     18.47 o 
 -18   4  16       21.73       37.28     19.78 o 
 -16   4  16        0.46      -10.54     17.46 o 
 -14   4  16      279.12      305.38     21.72 o 
 -12   4  16     1005.32      963.59     27.74 o 
 -10   4  16      220.56      244.87     10.14 o 
  -8   4  16     2451.70     2331.28     44.74 o 
  -6   4  16     1058.70     1119.09     30.30 o 
  -4   4  16      125.12      130.07      9.03 o 
  -2   4  16     1241.85     1167.33     26.04 o 
   0   4  16     1050.97     1014.23     19.08 o 
   2   4  16       21.41       21.07      4.84 o 
   4   4  16      430.74      466.36     20.01 o 
   6   4  16        4.10       -5.60      6.50 o 
   8   4  16       82.69       92.36     12.99 o 
  10   4  16      330.15      302.26     21.79 o 
  12   4  16        0.47        0.33     13.08 o 
  14   4  16       26.32       12.07     15.52 o 
  16   4  16        0.83      -13.75     16.31 o 
 -17   5  16      385.95      365.16     29.48 o 
 -15   5  16        4.67       -3.60      9.00 o 
 -13   5  16      162.09      173.92     14.39 o 
 -11   5  16     1267.15     1249.90     28.75 o 
  -9   5  16       42.72       44.88      7.95 o 
  -7   5  16       14.30       11.42      5.69 o 
  -5   5  16     1737.13     1636.07     32.48 o 
  -3   5  16       92.56      122.37      9.20 o 
  -1   5  16     1071.75     1046.81     25.04 o 
   1   5  16     1455.24     1436.67     29.92 o 
   3   5  16       83.67       84.98      7.90 o 
   5   5  16      117.98      119.15      8.86 o 
   7   5  16        2.96       -4.00      8.62 o 
   9   5  16       37.57       37.15     12.35 o 
  11   5  16       65.64       52.96     15.54 o 
  13   5  16       56.68       49.30     18.66 o 
  15   5  16      103.73       95.11     47.82 o 
  17   5  16       49.21       18.00     31.33 o 
 -18   6  16       20.12       14.83     10.62 o 
 -16   6  16       79.60       61.55     13.77 o 
 -14   6  16       13.85        0.14     11.31 o 
 -12   6  16        1.75       -3.17      6.22 o 
 -10   6  16       27.18       53.17      8.40 o 
  -8   6  16      664.75      577.50     21.67 o 
  -6   6  16        2.83        6.43      6.18 o 
  -4   6  16        8.48        3.15      6.08 o 
  -2   6  16      468.56      498.98     18.24 o 
   0   6  16      837.89      872.89     23.56 o 
   2   6  16      480.73      470.39     16.47 o 
   4   6  16      944.89      956.73     22.51 o 
   6   6  16      112.09      146.30     15.29 o 
   8   6  16       18.31       18.96     11.82 o 
  10   6  16       80.20       81.82     14.95 o 
  12   6  16      152.44      170.92     21.04 o 
  14   6  16       50.38       41.45     19.71 o 
  16   6  16       23.02        8.16     31.04 o 
 -17   7  16       74.76       67.87     15.07 o 
 -15   7  16       16.15       40.01     14.73 o 
 -13   7  16      224.25      221.28     15.58 o 
 -11   7  16       96.25      127.80     12.08 o 
  -9   7  16       59.78       48.91      8.86 o 
  -7   7  16       13.07       13.97      7.10 o 
  -5   7  16      208.14      186.28     13.28 o 
  -3   7  16      131.77      111.46     10.80 o 
  -1   7  16     1168.34     1223.49     29.30 o 
   1   7  16     2348.80     2464.76     46.06 o 
   3   7  16      246.52      238.07     14.97 o 
   5   7  16       89.12       80.17     14.33 o 
   7   7  16       32.18       33.74     16.24 o 
   9   7  16       44.79       43.80     17.34 o 
  11   7  16       21.55       10.51     16.03 o 
  13   7  16        3.26       17.60     18.27 o 
  15   7  16       32.59       17.18     20.60 o 
 -16   8  16        3.68       -2.99     14.03 o 
 -14   8  16       84.07       91.88     12.02 o 
 -12   8  16      251.44      259.87     18.80 o 
 -10   8  16        9.92       15.17      7.97 o 
  -8   8  16      206.05      242.33     16.88 o 
  -6   8  16       45.59       44.72      9.19 o 
  -4   8  16      559.10      603.79     20.98 o 
  -2   8  16        0.85       -2.08      7.88 o 
   0   8  16     2039.41     1967.21     47.10 o 
   2   8  16      272.41      275.74     16.62 o 
   4   8  16       46.37       40.51     14.61 o 
   6   8  16       72.03       76.46     18.59 o 
   8   8  16      122.84      143.58     23.23 o 
  10   8  16       13.68      -23.69     28.73 o 
  12   8  16       32.95       26.25     30.62 o 
  14   8  16        6.80        6.41     25.09 o 
 -15   9  16      122.96      123.72     13.59 o 
 -13   9  16        6.15       11.22     10.48 o 
 -11   9  16      253.44      230.86     16.74 o 
  -9   9  16        0.07       12.91      8.17 o 
  -7   9  16       17.00       27.63      8.90 o 
  -5   9  16        0.09       -7.20      7.20 o 
  -3   9  16       63.30       61.19     10.35 o 
  -1   9  16       84.55      110.61     12.55 o 
   1   9  16     1401.89     1410.12     38.09 o 
   3   9  16      350.38      363.76     21.77 o 
   5   9  16       30.59       -2.10     13.53 o 
   7   9  16       66.83       78.57     20.52 o 
   9   9  16       60.08       54.07     19.38 o 
  11   9  16        0.06       -9.63     17.24 o 
  13   9  16        0.32      -22.60     27.74 o 
 -14  10  16      147.24      174.85     18.00 o 
 -12  10  16       15.14       15.46     11.49 o 
 -10  10  16       97.38      138.35     13.95 o 
  -8  10  16       18.49       16.98     11.03 o 
  -6  10  16       72.65       51.03     13.15 o 
  -4  10  16       10.98       15.35      9.06 o 
  -2  10  16       45.67       46.18     10.42 o 
   0  10  16        0.40       -1.93      9.76 o 
   2  10  16      269.22      342.62     22.12 o 
   4  10  16       73.95       72.97     19.86 o 
   6  10  16        2.52       14.93     17.00 o 
   8  10  16       91.40       84.77     22.25 o 
  10  10  16        4.33        5.37     19.69 o 
  12  10  16        9.39      -16.51     29.96 o 
 -11  11  16       91.63      119.86     23.37 o 
  -9  11  16        1.25        0.58     11.33 o 
  -7  11  16        3.95       -0.24      8.98 o 
  -5  11  16        5.18       19.29     10.20 o 
  -3  11  16       54.13       90.50     12.98 o 
  -1  11  16       75.85       93.12     14.70 o 
   1  11  16      275.74      247.56     20.57 o 
   3  11  16       18.20       10.19     16.86 o 
   5  11  16        4.12       13.45     17.89 o 
   7  11  16        0.07       -4.19     17.86 o 
   9  11  16       69.24       96.35     25.89 o 
  11  11  16        0.97      -18.65     18.65 o 
 -10  12  16      266.52      278.00     24.95 o 
  -8  12  16      290.96      317.42     20.72 o 
  -6  12  16      101.17      117.85     15.42 o 
  -4  12  16       95.61      110.07     14.74 o 
  -2  12  16        0.09       11.60     11.71 o 
   0  12  16        5.62       30.35     15.65 o 
   2  12  16        3.94      -16.05     16.05 o 
   4  12  16        0.03        2.56     42.26 o 
   6  12  16        0.03      -10.56     19.39 o 
   8  12  16        4.76       30.91     22.83 o 
  -7  13  16       43.28       30.69     13.65 o 
  -5  13  16        0.01      -11.95     11.95 o 
  -3  13  16        3.75       -8.35     12.09 o 
  -1  13  16        1.61        7.76     13.28 o 
   1  13  16        6.19        9.20     21.11 o 
   3  13  16       66.44       61.38     23.91 o 
   5  13  16       50.37       30.86     23.68 o 
 -19   1  17       55.60       45.22     34.42 o 
 -17   1  17       12.81       18.41     13.84 o 
 -15   1  17      286.32      328.95     21.46 o 
 -13   1  17       19.55       15.54     12.71 o 
 -11   1  17     1473.25     1417.64     32.07 o 
  -9   1  17      770.73      781.59     22.19 o 
  -7   1  17      889.40      967.90     20.83 o 
  -5   1  17       58.13       12.09      7.96 o 
  -3   1  17      128.79      128.52      8.23 o 
  -1   1  17     4109.46     4123.36     55.59 o 
   1   1  17       60.89      116.49      7.98 o 
   3   1  17        6.85        3.81      4.63 o 
   5   1  17      997.37      870.08     26.82 o 
   7   1  17        2.02       10.54      6.26 o 
   9   1  17       24.28       14.50      9.23 o 
  11   1  17     1759.96     1776.43     60.41 o 
  13   1  17      241.29      294.55     51.25 o 
  15   1  17        0.03      -13.60     25.66 o 
  17   1  17       21.86        8.11     18.16 o 
 -18   2  17       21.79        5.35     14.15 o 
 -16   2  17      472.19      594.62     35.31 o 
 -14   2  17        4.15       -6.94      9.61 o 
 -12   2  17      698.42      699.51     21.43 o 
 -10   2  17      618.93      638.30     18.04 o 
  -8   2  17     5307.71     5118.47     61.53 o 
  -4   2  17        1.66        4.94      3.49 o 
  -2   2  17      466.19      407.68     12.75 o 
   0   2  17     2967.80     3121.33     41.67 o 
   2   2  17      122.07      117.45      8.23 o 
   4   2  17      339.36      386.69     17.36 o 
   6   2  17      346.52      416.80     14.05 o 
   8   2  17      901.31      937.80     41.85 o 
  10   2  17      102.32       67.46     17.18 o 
  12   2  17      113.15       80.59     18.41 o 
  14   2  17        3.46      -15.46     15.46 o 
  16   2  17        1.09      -14.42     14.42 o 
  18   2  17        0.06      -15.80     15.80 o 
 -19   3  17       74.84       73.26     34.25 o 
 -17   3  17       89.63       62.37     20.59 o 
 -15   3  17      317.49      324.85     25.36 o 
 -13   3  17       40.93       26.51      9.89 o 
 -11   3  17     1632.44     1630.76     29.81 o 
  -9   3  17     1277.59     1155.46     23.63 o 
  -7   3  17      131.79      145.70      9.53 o 
  -5   3  17      110.71       94.21      7.58 o 
  -3   3  17        1.89        1.27      3.34 o 
  -1   3  17       50.52       64.64      6.21 o 
   1   3  17       76.86       61.49      6.06 o 
   3   3  17      482.04      511.08     14.86 o 
   5   3  17       21.15       35.41      6.21 o 
   7   3  17      220.26      291.09     18.67 o 
   9   3  17       15.15       23.62     10.56 o 
  11   3  17       22.73       18.15     14.65 o 
  13   3  17        7.83        9.14     15.08 o 
  15   3  17        3.50        6.53     16.21 o 
  17   3  17        0.94       -6.45     17.92 o 
 -18   4  17       41.59       45.81     21.74 o 
 -16   4  17      209.95      242.65     41.80 o 
 -14   4  17        3.74       14.99      7.88 o 
 -12   4  17       34.36       28.91      8.95 o 
 -10   4  17        0.82        1.10      5.29 o 
  -8   4  17     1762.74     1782.92     31.73 o 
  -6   4  17      652.50      678.35     17.73 o 
  -4   4  17       96.43      102.64      8.50 o 
  -2   4  17      995.22      983.79     24.08 o 
   0   4  17       50.06       63.12      6.22 o 
   2   4  17     1271.48     1229.98     22.84 o 
   4   4  17      182.43      228.05     10.51 o 
   6   4  17        2.91        1.83      7.05 o 
   8   4  17       34.05       44.27     11.43 o 
  10   4  17      505.34      486.23     28.55 o 
  12   4  17      124.16      104.33     20.56 o 
  14   4  17      100.44       99.52     28.69 o 
  16   4  17        1.87      -11.27     15.37 o 
 -17   5  17       18.65       10.16     10.81 o 
 -15   5  17        0.48       -4.88      9.15 o 
 -13   5  17       33.13       28.20      9.21 o 
 -11   5  17      145.58      146.33     10.64 o 
  -9   5  17      234.47      219.83     12.22 o 
  -7   5  17      241.13      245.48     12.79 o 
  -5   5  17     1748.45     1641.24     30.62 o 
  -3   5  17        8.72        4.97      5.52 o 
  -1   5  17      332.10      327.15     14.61 o 
   1   5  17     1277.45     1305.02     26.63 o 
   3   5  17      359.35      390.66     17.76 o 
   5   5  17       65.98       52.50     10.41 o 
   7   5  17      114.69      119.62     14.36 o 
   9   5  17       44.07        8.23     10.93 o 
  11   5  17        0.10      -10.73     10.73 o 
  13   5  17        0.08       -7.71     14.55 o 
  15   5  17        4.27       -7.60     18.42 o 
 -16   6  17       67.32       50.16     13.58 o 
 -14   6  17        0.11       -9.64      9.87 o 
 -12   6  17      139.48      141.13     14.94 o 
 -10   6  17      334.81      310.81     15.23 o 
  -8   6  17       85.44       57.23      8.69 o 
  -6   6  17      999.72      953.27     41.44 o 
  -4   6  17       47.64       51.17      8.61 o 
  -2   6  17       11.92       12.40      7.00 o 
   0   6  17      673.29      658.38     19.24 o 
   2   6  17      439.21      432.41     16.94 o 
   4   6  17       45.02       85.15     12.69 o 
   6   6  17      615.03      558.48     32.42 o 
   8   6  17      171.80      166.15     17.38 o 
  10   6  17       31.88       25.24     16.28 o 
  12   6  17        6.47        3.80     14.84 o 
  14   6  17       20.82       20.42     24.66 o 
  16   6  17        7.20       15.77     21.33 o 
 -17   7  17        4.77       -4.67     12.89 o 
 -15   7  17       25.91       36.65     14.84 o 
 -13   7  17       80.41       81.14     13.94 o 
 -11   7  17      238.38      290.87     16.98 o 
  -9   7  17      598.63      606.14     23.73 o 
  -7   7  17       11.29        5.51      6.91 o 
  -5   7  17      652.45      623.60     29.77 o 
  -3   7  17      103.00      102.05     14.71 o 
  -1   7  17       94.46       83.99     10.59 o 
   1   7  17     6331.59     6457.88     86.92 o 
   3   7  17      449.14      477.54     19.15 o 
   5   7  17      661.36      652.96     35.84 o 
   7   7  17      108.36      116.51     33.01 o 
   9   7  17       19.26        8.38     15.25 o 
  11   7  17       48.66       15.59     16.61 o 
  13   7  17       32.86       66.56     28.48 o 
  15   7  17        2.37       21.02     27.50 o 
 -16   8  17       27.66       13.80     17.71 o 
 -14   8  17        4.20        0.06      8.14 o 
 -12   8  17        4.28       23.86      9.07 o 
 -10   8  17        0.05        1.99      7.61 o 
  -8   8  17      112.11      132.44     12.24 o 
  -6   8  17      209.17      217.32     14.79 o 
  -4   8  17        2.24       -1.07      7.33 o 
  -2   8  17      268.34      255.96     16.35 o 
   0   8  17       91.11      107.13     12.43 o 
   2   8  17      133.88      168.90     15.59 o 
   4   8  17      559.29      497.66     38.88 o 
   6   8  17        6.59       -6.44     13.66 o 
   8   8  17       32.10       33.25     17.60 o 
  10   8  17        0.85      -14.95     14.95 o 
  12   8  17      128.19      145.76     26.96 o 
  14   8  17        8.24       57.55     29.90 o 
 -15   9  17       24.96       43.24     12.59 o 
 -13   9  17        2.57        9.44     10.43 o 
 -11   9  17        2.69        0.29      8.80 o 
  -9   9  17      192.26      255.08     17.45 o 
  -7   9  17      225.47      242.96     16.20 o 
  -5   9  17      258.47      285.26     17.48 o 
  -3   9  17      124.05       79.23     11.48 o 
  -1   9  17       60.34       70.02     11.21 o 
   1   9  17       17.09       26.25     11.07 o 
   3   9  17      212.48      257.45     35.26 o 
   5   9  17        1.20       25.05     15.98 o 
   7   9  17        6.52        4.59     15.43 o 
   9   9  17       86.47       54.54     25.46 o 
  11   9  17       59.83       98.19     23.94 o 
  13   9  17        2.75      -13.40     20.36 o 
 -12  10  17       11.56        4.90     11.22 o 
 -10  10  17      120.42      180.20     27.12 o 
  -8  10  17       40.19       55.69     12.67 o 
  -6  10  17        0.38       13.82      8.70 o 
  -4  10  17       42.17       40.49     10.13 o 
  -2  10  17      291.51      324.29     19.27 o 
   0  10  17        6.62       -6.52      9.63 o 
   2  10  17        3.99       -6.76     10.18 o 
   4  10  17      163.31      147.00     44.16 o 
   6  10  17       51.15       79.65     21.92 o 
   8  10  17       16.28       34.55     19.21 o 
  10  10  17       78.74       43.63     21.74 o 
  12  10  17       19.74      -10.76     42.21 o 
 -11  11  17       10.61        3.72     11.96 o 
  -9  11  17       54.09       45.36     13.77 o 
  -7  11  17      176.97      204.21     16.55 o 
  -5  11  17        2.70        0.15      9.77 o 
  -3  11  17      168.12      172.32     15.95 o 
  -1  11  17        4.74        6.84     10.70 o 
   1  11  17        0.20        6.52     11.75 o 
   3  11  17      145.86      121.70     24.93 o 
   5  11  17        6.62        1.04     18.85 o 
   7  11  17        1.35      -18.60     18.60 o 
   9  11  17        1.06      -18.58     18.58 o 
  -8  12  17       62.18       97.01     14.23 o 
  -6  12  17      211.66      281.34     19.93 o 
  -4  12  17        2.74       -3.52     10.22 o 
  -2  12  17        0.32      -12.61     12.76 o 
   0  12  17       11.45       18.99     12.88 o 
   2  12  17        3.21       20.83     18.55 o 
   4  12  17        9.91        4.51     18.58 o 
   6  12  17       18.07       34.41     23.66 o 
   8  12  17        9.20      -18.43     21.36 o 
  -5  13  17       64.57       44.05     14.98 o 
  -3  13  17       44.73       39.17     14.84 o 
  -1  13  17       56.05       62.45     16.35 o 
   1  13  17        4.48        2.56     19.60 o 
   3  13  17       10.69       34.51     39.37 o 
 -16   0  18      519.24      485.86     38.06 o 
 -14   0  18      242.51      273.45     31.97 o 
 -12   0  18      251.85      219.88     24.24 o 
 -10   0  18      477.94      494.13     16.10 o 
  -8   0  18     5068.40     4978.00     81.91 o 
  -6   0  18      207.30      247.86     20.77 o 
  -4   0  18     1845.18     1915.04     81.29 o 
  -2   0  18      272.21      304.30     16.94 o 
   0   0  18       86.50       91.53     12.48 o 
   2   0  18     3641.77     3606.77     71.97 o 
   4   0  18       13.64       25.68      8.47 o 
   6   0  18       81.39       97.88     11.63 o 
   8   0  18      112.04       94.52     13.94 o 
  10   0  18      496.23      404.06     42.73 o 
  12   0  18      240.62      309.27     41.62 o 
  14   0  18      159.65      122.39     31.18 o 
  16   0  18        1.65      -13.42     21.56 o 
 -19   1  18      158.65      250.69     47.16 o 
 -17   1  18       15.53       68.83     16.70 o 
 -15   1  18        1.96       16.58     11.81 o 
 -13   1  18      238.97      209.51     20.16 o 
 -11   1  18        6.27        3.22      3.79 o 
  -9   1  18     1245.52     1208.75     21.12 o 
  -7   1  18     2446.41     2201.07     35.26 o 
  -5   1  18      268.63      158.46     43.24 o 
  -3   1  18      178.36      201.90     12.92 o 
  -1   1  18      152.03      170.02     12.54 o 
   1   1  18      104.08      118.93      8.55 o 
   3   1  18        1.29        1.51      4.79 o 
   5   1  18      628.60      658.81     17.14 o 
   7   1  18      295.25      315.29     15.63 o 
   9   1  18     1011.71      953.27     40.17 o 
  11   1  18      230.96      223.33     24.32 o 
  13   1  18        1.95        7.17     14.77 o 
  15   1  18        0.02       -2.76     16.14 o 
  17   1  18        0.71       -4.41     18.12 o 
 -18   2  18      160.68      144.64     21.62 o 
 -16   2  18      276.50      254.62     34.49 o 
 -14   2  18       95.95       60.69     14.80 o 
 -12   2  18      574.23      597.90     20.61 o 
 -10   2  18     1112.82     1037.74     19.89 o 
  -8   2  18      648.50      647.49     17.15 o 
  -6   2  18      115.46      108.47      7.79 o 
  -4   2  18     1724.14     1570.88     27.67 o 
  -2   2  18       16.82       13.77      4.68 o 
   0   2  18      269.60      297.69     11.46 o 
   2   2  18      441.73      518.97     14.89 o 
   4   2  18      314.21      348.11     13.35 o 
   6   2  18        3.93       -5.01      5.97 o 
   8   2  18       15.54       22.62      9.32 o 
  10   2  18      194.42      190.21     22.01 o 
  12   2  18      293.42      286.82     45.19 o 
  14   2  18        1.13      -20.94     22.44 o 
  16   2  18       40.15       26.97     18.24 o 
 -19   3  18       87.24      205.44     46.79 o 
 -17   3  18       16.94        5.55     16.67 o 
 -15   3  18        0.04       -1.90     11.70 o 
 -13   3  18      414.03      396.93     18.14 o 
 -11   3  18        0.61       -3.08      4.08 o 
  -9   3  18     1163.23     1159.65     23.86 o 
  -7   3  18     1562.61     1474.97     27.88 o 
  -5   3  18       40.91       55.44      7.08 o 
  -3   3  18      358.93      305.39     12.19 o 
  -1   3  18      662.73      659.41     17.44 o 
   1   3  18     1174.64     1134.97     21.13 o 
   3   3  18     1935.55     1996.28     33.88 o 
   5   3  18      857.69      861.27     28.07 o 
   7   3  18       11.64       14.70      8.78 o 
   9   3  18       29.62       28.82     10.60 o 
  11   3  18        1.23      -12.59     13.14 o 
  13   3  18       73.01       72.75     18.91 o 
  15   3  18        0.06      -27.88     27.88 o 
  17   3  18        6.52      -20.24     22.19 o 
 -18   4  18       10.36       21.17     20.85 o 
 -16   4  18       63.72       63.38     21.53 o 
 -14   4  18       31.46       44.05      9.79 o 
 -12   4  18      357.19      382.97     19.21 o 
 -10   4  18      821.55      767.17     24.35 o 
  -8   4  18      253.05      213.22     11.85 o 
  -6   4  18       86.41       60.75      8.40 o 
  -4   4  18      393.72      370.80     14.81 o 
  -2   4  18     1938.51     1931.13     37.03 o 
   0   4  18     2584.61     2565.05     41.19 o 
   2   4  18      539.68      522.82     14.48 o 
   4   4  18      352.10      365.54     14.12 o 
   6   4  18      348.30      400.68     26.46 o 
   8   4  18      502.80      486.83     29.07 o 
  10   4  18        0.12       -2.31     10.22 o 
  12   4  18        1.01      -12.58     40.39 o 
  14   4  18       13.46      -14.58     14.58 o 
  16   4  18        2.85       17.82     26.34 o 
 -17   5  18      237.41      275.96     17.31 o 
 -15   5  18        2.41       -4.31      9.38 o 
 -13   5  18      200.59      214.67     16.31 o 
 -11   5  18      271.68      284.81     14.15 o 
  -9   5  18      409.01      397.89     15.19 o 
  -7   5  18      608.58      608.60     18.00 o 
  -5   5  18       95.95       99.70      8.96 o 
  -3   5  18      565.98      594.95     17.78 o 
  -1   5  18       77.84       66.94      8.16 o 
   1   5  18       98.81      133.34     10.53 o 
   3   5  18     1602.56     1865.10     33.91 o 
   5   5  18       79.46       90.51     10.87 o 
   7   5  18      674.22      623.09     26.28 o 
   9   5  18      110.94      116.29     23.71 o 
  11   5  18       54.21       52.13     14.75 o 
  13   5  18       42.78       29.32     17.70 o 
  15   5  18        0.62        6.44     17.46 o 
 -16   6  18       13.88       14.29     11.65 o 
 -14   6  18        2.99        8.46     11.17 o 
 -12   6  18      155.90      146.46     11.16 o 
 -10   6  18      247.10      233.21     13.16 o 
  -8   6  18       11.61       11.67      7.08 o 
  -6   6  18     1032.38      982.05     41.12 o 
  -4   6  18     1812.12     1741.70     43.73 o 
  -2   6  18      515.62      529.04     17.43 o 
   0   6  18     3081.37     3090.14     49.05 o 
   2   6  18     1477.10     1456.20     29.77 o 
   4   6  18      321.04      328.55     16.83 o 
   6   6  18      223.67      219.12     27.19 o 
   8   6  18        1.82       10.81     16.80 o 
  10   6  18       71.23       81.98     21.55 o 
  12   6  18       11.30        5.09     15.46 o 
  14   6  18        9.06       -5.82     17.80 o 
 -15   7  18        3.42        9.66     11.73 o 
 -13   7  18       49.72       23.52      9.12 o 
 -11   7  18      525.46      558.57     20.31 o 
  -9   7  18        0.03        1.10      7.23 o 
  -7   7  18       79.10       76.83     10.33 o 
  -5   7  18       45.51       37.76      9.04 o 
  -3   7  18      113.64       99.73     12.24 o 
  -1   7  18      976.10      961.09     37.04 o 
   1   7  18      215.77      254.23     14.66 o 
   3   7  18      252.42      247.66     18.40 o 
   5   7  18      300.35      304.38     28.16 o 
   7   7  18       65.17       44.45     16.89 o 
   9   7  18        0.30        7.09     15.32 o 
  11   7  18       35.59       12.26     17.01 o 
  13   7  18        1.91      -19.32     19.32 o 
  15   7  18       30.18       42.86     31.44 o 
 -14   8  18       15.24        0.96      8.73 o 
 -12   8  18      134.47      144.17     13.97 o 
 -10   8  18      570.10      606.85     24.50 o 
  -8   8  18      158.26      130.95     12.85 o 
  -6   8  18        4.21       -0.37      7.52 o 
  -4   8  18       58.52       86.42     11.43 o 
  -2   8  18      161.28      147.65     13.45 o 
   0   8  18      538.21      553.47     22.08 o 
   2   8  18       25.94       25.91      9.39 o 
   4   8  18      151.18      122.08     16.88 o 
   6   8  18       23.67       33.16     28.64 o 
   8   8  18        0.68        6.34     15.95 o 
  10   8  18       50.12       92.10     21.90 o 
  12   8  18        2.37      -23.77     24.53 o 
  14   8  18        1.08      -12.38     22.20 o 
 -13   9  18        0.35        2.15     10.56 o 
 -11   9  18       14.20       41.18     10.57 o 
  -9   9  18        0.05        5.31      8.33 o 
  -7   9  18      174.54      153.24     13.88 o 
  -5   9  18        0.02        7.09      8.50 o 
  -3   9  18       46.54       44.18     10.11 o 
  -1   9  18       64.32       56.07     11.07 o 
   1   9  18       60.63       80.41     13.61 o 
   3   9  18       28.79       66.63     15.23 o 
   5   9  18      133.41      145.04     23.58 o 
   7   9  18        8.73      -16.03     16.03 o 
   9   9  18       12.42       18.46     19.93 o 
  11   9  18       29.24       73.30     37.45 o 
 -12  10  18       25.17       27.77     12.51 o 
 -10  10  18       25.74       61.15     11.57 o 
  -8  10  18      282.47      319.41     36.03 o 
  -6  10  18       83.58       91.09     12.43 o 
  -4  10  18       27.13       18.74      9.51 o 
  -2  10  18       75.97       78.21     12.01 o 
   0  10  18      374.05      381.96     23.55 o 
   2  10  18      127.61       67.17     18.84 o 
   4  10  18      216.48      173.63     27.07 o 
   6  10  18        0.30      -13.91     13.91 o 
   8  10  18        7.91       18.06     19.05 o 
  10  10  18       17.68       20.83     22.11 o 
 -11  11  18       59.69       34.48     13.73 o 
  -9  11  18       95.33      127.73     14.27 o 
  -7  11  18        5.60       14.84     11.00 o 
  -5  11  18        0.11       -9.14      9.14 o 
  -3  11  18       50.51       72.14     12.69 o 
  -1  11  18        3.88       15.02     12.40 o 
   1  11  18       67.84       62.21     16.68 o 
   3  11  18       20.95       34.88     19.52 o 
   5  11  18        4.33      -16.26     16.26 o 
   7  11  18        3.09       -0.56     22.47 o 
   9  11  18        4.56      -20.30     20.30 o 
  -8  12  18       94.48       80.61     14.23 o 
  -6  12  18        1.72        9.85     10.53 o 
  -4  12  18       30.33       23.70     11.53 o 
  -2  12  18       18.97       25.56     12.98 o 
   0  12  18       21.34       14.23     13.09 o 
   2  12  18        4.12      -13.83     15.57 o 
   4  12  18       11.83       -6.42     19.45 o 
   6  12  18        0.81       13.86     21.52 o 
  -5  13  18       13.95        1.49     20.08 o 
  -3  13  18       68.88       76.43     16.97 o 
  -1  13  18        1.61        7.22     13.76 o 
   1  13  18       16.46       25.35     30.15 o 
   3  13  18       12.97       21.54     21.25 o 
 -17   1  19      291.31      358.40     35.20 o 
 -15   1  19      186.14      233.40     31.85 o 
 -13   1  19       39.32       71.12     14.70 o 
 -11   1  19       66.41       66.06      5.84 o 
  -9   1  19     2592.20     2467.63     38.92 o 
  -7   1  19     1783.54     1683.79     27.80 o 
  -5   1  19     2325.66     2272.78     38.91 o 
  -3   1  19      684.56      643.60     20.08 o 
  -1   1  19     3948.62     4038.67     56.00 o 
   1   1  19     1478.41     1390.94     26.24 o 
   3   1  19     3738.81     3678.29     52.69 o 
   5   1  19     1132.44     1091.19     23.11 o 
   7   1  19      257.64      305.82     15.62 o 
   9   1  19      208.08      216.06     50.12 o 
  11   1  19      255.70      277.49     26.93 o 
  13   1  19       38.31       53.18     17.50 o 
  15   1  19        7.58      -14.23     14.23 o 
  17   1  19        2.58      -15.77     15.77 o 
 -18   2  19      467.57      604.10     38.27 o 
 -16   2  19       87.84      126.49     18.48 o 
 -14   2  19       13.57       17.71     12.52 o 
 -12   2  19     1060.71     1053.78     28.61 o 
 -10   2  19      124.95      131.62     10.03 o 
  -8   2  19     2015.24     1881.24     32.75 o 
  -6   2  19        1.09       -4.43      4.43 o 
  -4   2  19     1465.05     1405.23     26.20 o 
  -2   2  19       72.54       94.31      7.46 o 
   0   2  19      956.45     1023.59     21.71 o 
   2   2  19       88.30       97.21      8.52 o 
   4   2  19       95.50      116.11      8.99 o 
   6   2  19       67.73       76.56      8.60 o 
   8   2  19      187.43      174.99     24.52 o 
  10   2  19      197.75      182.74     23.03 o 
  12   2  19      375.15      318.51     30.07 o 
  14   2  19        4.28       -5.00     15.67 o 
  16   2  19       14.90      -13.41     15.61 o 
 -17   3  19       34.88       22.01     19.12 o 
 -15   3  19      195.07      256.75     24.30 o 
 -13   3  19      173.40      173.05     13.42 o 
 -11   3  19       37.41       22.53      6.11 o 
  -9   3  19      216.28      202.40     11.50 o 
  -7   3  19      111.52      102.10      9.07 o 
  -5   3  19     1042.61     1007.57     22.54 o 
  -3   3  19      106.94       98.61     10.91 o 
  -1   3  19      145.54      173.45      9.45 o 
   1   3  19        9.96       12.86      5.18 o 
   3   3  19        0.09        7.18      5.48 o 
   5   3  19        3.06        0.05      5.37 o 
   7   3  19        0.01       -4.39      7.65 o 
   9   3  19       50.22       36.67     20.96 o 
  11   3  19       17.32       21.07     15.18 o 
  13   3  19        1.37      -14.37     14.37 o 
  15   3  19        4.59      -12.39     16.87 o 
 -18   4  19      108.16      122.73     26.51 o 
 -16   4  19        2.12       -9.23     15.68 o 
 -14   4  19       15.61       14.09      8.48 o 
 -12   4  19        0.75       -7.59      7.59 o 
 -10   4  19       89.09       95.14      8.86 o 
  -8   4  19       40.40       41.93      7.25 o 
  -6   4  19       85.46       66.18      8.08 o 
  -4   4  19      627.26      621.28     17.88 o 
  -2   4  19      779.12      741.91     19.58 o 
   0   4  19        1.39        4.69      5.81 o 
   2   4  19     3379.95     3344.84     50.66 o 
   4   4  19      405.75      405.92     15.11 o 
   6   4  19      272.89      309.42     20.10 o 
   8   4  19     1006.00     1145.43     67.75 o 
  10   4  19       32.56       45.24     16.77 o 
  12   4  19       36.88       60.07     19.16 o 
  14   4  19       46.67       67.68     20.26 o 
  16   4  19        2.41       -3.41     27.90 o 
 -17   5  19      207.47      227.41     15.68 o 
 -15   5  19       10.33       16.42     10.59 o 
 -13   5  19      246.53      256.03     17.99 o 
 -11   5  19      118.85       99.67      9.85 o 
  -9   5  19       62.30       20.60      6.72 o 
  -7   5  19     2255.50     1935.18     35.24 o 
  -5   5  19      479.41      483.82     18.71 o 
  -3   5  19      805.26      735.71     20.17 o 
  -1   5  19      177.10      196.03     12.11 o 
   1   5  19      220.27      244.75     13.61 o 
   3   5  19      232.51      259.02     13.78 o 
   5   5  19      376.43      416.61     24.53 o 
   7   5  19        1.32        1.18     14.01 o 
   9   5  19      362.33      383.35     24.71 o 
  11   5  19       14.32      -13.15     13.15 o 
  13   5  19       11.91       -8.08     15.66 o 
  15   5  19       18.83       26.61     19.10 o 
 -16   6  19       56.17       25.06     13.26 o 
 -14   6  19       22.83       34.60     12.15 o 
 -12   6  19      109.59       98.73     13.69 o 
 -10   6  19      166.82      179.42     13.32 o 
  -8   6  19      638.02      570.53     18.96 o 
  -6   6  19      252.14      209.58     13.19 o 
  -4   6  19       17.89        2.98      6.15 o 
  -2   6  19        0.03       -2.80      5.93 o 
   0   6  19      658.65      694.30     20.82 o 
   2   6  19     1308.03     1411.39     29.76 o 
   4   6  19       79.52      113.73     11.22 o 
   6   6  19       60.94       55.74     15.84 o 
   8   6  19       13.20       -2.90     13.48 o 
  10   6  19      106.33      102.69     24.25 o 
  12   6  19       48.47       50.55     25.34 o 
  14   6  19       26.92       49.34     27.62 o 
 -15   7  19        2.96       22.03     13.26 o 
 -13   7  19        0.35        8.38      9.46 o 
 -11   7  19     1245.21     1115.43     28.56 o 
  -9   7  19       21.52       20.73      7.98 o 
  -7   7  19      361.49      311.39     17.70 o 
  -5   7  19     2616.16     2430.86     46.46 o 
  -3   7  19       55.42       27.12     12.46 o 
  -1   7  19        1.97        4.05      7.13 o 
   1   7  19       30.06       40.24      8.93 o 
   3   7  19      717.97      688.76     23.00 o 
   5   7  19       76.67      106.54     19.54 o 
   7   7  19       56.13       16.13     15.53 o 
   9   7  19      121.93      130.95     24.16 o 
  11   7  19       12.63        7.13     16.36 o 
  13   7  19        0.17        1.94     25.11 o 
 -14   8  19      120.49      121.80     12.52 o 
 -12   8  19       11.97       23.17      9.32 o 
 -10   8  19       88.50      106.47     11.95 o 
  -8   8  19      493.05      455.27     20.58 o 
  -6   8  19      155.53      135.17     13.11 o 
  -4   8  19      466.48      454.06     22.74 o 
  -2   8  19       37.90       44.71      9.73 o 
   0   8  19      900.83      833.97     23.65 o 
   2   8  19      559.82      592.54     22.64 o 
   4   8  19        2.25       -5.06     11.20 o 
   6   8  19        0.28       -9.15     14.36 o 
   8   8  19      127.97      110.27     37.02 o 
  10   8  19       11.12       30.64     18.77 o 
  12   8  19       24.16       42.39     22.33 o 
 -13   9  19        6.64       10.13     10.62 o 
 -11   9  19        6.48       -5.39      8.08 o 
  -9   9  19       33.19       43.03     10.62 o 
  -7   9  19      207.81      220.24     19.17 o 
  -5   9  19      181.49      219.90     16.27 o 
  -3   9  19        1.35        8.57      8.66 o 
  -1   9  19      592.93      596.97     29.84 o 
   1   9  19      989.02     1018.78     29.59 o 
   3   9  19      403.09      358.07     26.96 o 
   5   9  19       23.13       -0.98     16.17 o 
   7   9  19      163.51      179.01     26.60 o 
   9   9  19       41.47       22.93     19.85 o 
  11   9  19      107.11      191.30     31.13 o 
 -12  10  19       31.44       40.76     13.43 o 
 -10  10  19       74.64       77.11     13.07 o 
  -8  10  19       20.29       21.35      9.97 o 
  -6  10  19        4.50       14.25      9.48 o 
  -4  10  19        2.22        0.17     10.14 o 
  -2  10  19       46.17       71.50     12.05 o 
   0  10  19      116.82      106.69     15.00 o 
   2  10  19      141.92      155.63     20.51 o 
   4  10  19       19.79      -10.77     15.50 o 
   6  10  19        0.52       26.94     19.16 o 
   8  10  19        2.54       17.74     27.14 o 
  10  10  19        2.09        2.34     21.12 o 
  -9  11  19        0.23       12.98     10.44 o 
  -7  11  19      328.88      327.23     20.74 o 
  -5  11  19       18.11       18.31     12.37 o 
  -3  11  19       19.51       37.81     11.73 o 
  -1  11  19       73.73      120.11     16.13 o 
   1  11  19       68.31       56.62     25.78 o 
   3  11  19       23.72       15.69     18.72 o 
   5  11  19        5.64       -8.55     17.73 o 
   7  11  19        5.48       -4.98     18.93 o 
  -8  12  19      500.22      578.14     31.67 o 
  -6  12  19       12.12       17.36     11.75 o 
  -4  12  19       55.78       71.65     13.67 o 
  -2  12  19        6.45        6.14     12.20 o 
   0  12  19        0.05       -2.01     15.89 o 
   2  12  19       67.89       84.46     23.58 o 
   4  12  19        9.77        5.47     20.91 o 
   6  12  19        1.92       -3.63     21.90 o 
  -1  13  19      137.99      145.31     23.56 o 
 -16   0  20       65.98       13.01     23.12 o 
 -14   0  20      120.24      133.05     32.16 o 
 -12   0  20      113.67      103.68     10.21 o 
 -10   0  20      341.60      369.68     25.43 o 
  -8   0  20     2564.81     2526.30     55.97 o 
  -6   0  20     5875.92     5555.43    103.61 o 
  -4   0  20      113.30      153.79     13.69 o 
  -2   0  20     2489.07     2405.38     61.35 o 
   0   0  20     1163.08     1108.30     32.60 o 
   2   0  20       77.87       61.73     10.94 o 
   4   0  20      744.09      731.00     27.07 o 
   6   0  20      384.37      367.70     28.75 o 
   8   0  20      511.07      546.72     42.77 o 
  10   0  20       25.59       23.12     18.49 o 
  12   0  20      151.77      199.47     34.32 o 
  14   0  20        1.46      -16.10     19.38 o 
  16   0  20        7.43       26.47     26.18 o 
 -17   1  20        6.44       10.18     13.96 o 
 -15   1  20      118.78      111.53     17.98 o 
 -13   1  20      252.08      237.27     24.20 o 
 -11   1  20       63.93       56.02      7.12 o 
  -9   1  20      292.53      254.80     12.51 o 
  -7   1  20     6051.77     5842.48     71.48 o 
  -5   1  20        5.74       21.76      6.27 o 
  -3   1  20       91.49       84.66      7.83 o 
  -1   1  20      496.11      532.68     15.69 o 
   1   1  20       17.53       19.22      5.93 o 
   3   1  20      258.94      297.73     13.37 o 
   5   1  20      242.43      223.36     12.05 o 
   7   1  20      365.91      373.63     20.56 o 
   9   1  20       92.95       91.28     17.77 o 
  11   1  20       13.64      -12.43     12.43 o 
  13   1  20      109.46       75.86     28.71 o 
  15   1  20        3.81      -14.56     14.56 o 
 -18   2  20       33.94       28.40     19.72 o 
 -16   2  20     1015.27     1097.98     43.04 o 
 -14   2  20       87.69       90.06     20.70 o 
 -12   2  20      468.13      497.75     20.64 o 
 -10   2  20        0.60       -5.40      5.40 o 
  -8   2  20      198.65      202.67     11.85 o 
  -6   2  20      132.84      123.69      9.77 o 
  -4   2  20     1059.02     1080.10     21.22 o 
  -2   2  20      852.38      871.52     18.71 o 
   0   2  20        6.34        0.12      4.99 o 
   2   2  20       40.26       40.78      6.83 o 
   4   2  20      338.37      334.20     14.24 o 
   6   2  20      309.06      376.20     19.15 o 
   8   2  20      362.63      483.22     28.33 o 
  10   2  20       15.65       20.21     13.95 o 
  12   2  20      109.57       92.14     26.40 o 
  14   2  20        4.08      -14.47     14.47 o 
  16   2  20        7.35        3.63     24.39 o 
 -17   3  20      293.11      350.87     37.45 o 
 -15   3  20      586.98      681.33     49.23 o 
 -13   3  20        0.88       14.48      8.05 o 
 -11   3  20      219.14      202.92     11.66 o 
  -9   3  20     1386.98     1367.35     27.36 o 
  -7   3  20      129.51      130.22     10.04 o 
  -5   3  20      191.19      195.77     11.85 o 
  -3   3  20        0.60       -3.97      5.13 o 
  -1   3  20      642.36      616.00     17.80 o 
   1   3  20      143.81      129.04      8.91 o 
   3   3  20     1469.07     1546.34     29.27 o 
   5   3  20       71.30       84.86      8.58 o 
   7   3  20       48.83       85.94     15.28 o 
   9   3  20      339.40      366.62     22.94 o 
  11   3  20       42.26       43.48     21.77 o 
  13   3  20      156.07      131.52     42.28 o 
  15   3  20       15.52       -3.58     17.06 o 
 -16   4  20      149.81      179.59     55.58 o 
 -14   4  20        1.99       -3.41      7.71 o 
 -12   4  20       40.22       19.27      6.02 o 
 -10   4  20       40.92       52.49      8.14 o 
  -8   4  20        9.95        9.08      6.19 o 
  -6   4  20     1302.00     1221.23     26.37 o 
  -4   4  20       99.84       88.83      9.12 o 
  -2   4  20      392.11      432.34     16.75 o 
   0   4  20      116.09      127.46     10.24 o 
   2   4  20      505.37      498.44     17.31 o 
   4   4  20      578.73      595.61     37.52 o 
   6   4  20       50.82       56.11     12.93 o 
   8   4  20       73.76       82.38     13.33 o 
  10   4  20      332.44      321.34     23.10 o 
  12   4  20        0.19       -3.91     14.41 o 
  14   4  20       11.85        8.62     17.45 o 
  16   4  20        9.94      -12.85     17.25 o 
 -17   5  20        0.14       24.19     23.43 o 
 -15   5  20        7.29        6.23     10.21 o 
 -13   5  20       54.62       70.84     11.95 o 
 -11   5  20       81.18       64.25      8.38 o 
  -9   5  20       82.92       88.04      9.12 o 
  -7   5  20       96.83       91.27      9.42 o 
  -5   5  20      111.03       93.64      9.72 o 
  -3   5  20       52.82       44.92      8.05 o 
  -1   5  20      257.15      237.66     13.50 o 
   1   5  20       20.82       15.41      7.37 o 
   3   5  20       14.36        7.77      6.86 o 
   5   5  20       84.99       74.87     18.04 o 
   7   5  20       70.86      101.75     18.00 o 
   9   5  20       26.27       45.34     12.41 o 
  11   5  20       81.54       99.04     20.14 o 
  13   5  20       25.86       46.24     18.95 o 
  15   5  20       28.73       25.38     25.13 o 
 -16   6  20       20.18       20.40     11.65 o 
 -14   6  20      152.96      131.86     17.23 o 
 -12   6  20      314.61      341.96     18.48 o 
 -10   6  20      132.92      115.11     12.92 o 
  -8   6  20      982.42      872.14     23.55 o 
  -6   6  20       38.25       34.09      8.12 o 
  -4   6  20      190.38      189.35     12.70 o 
  -2   6  20       16.11       22.48      7.32 o 
   0   6  20      432.52      461.17     18.74 o 
   2   6  20      124.55      120.14     11.28 o 
   4   6  20      116.79      141.80     20.94 o 
   6   6  20      245.09      229.91     25.21 o 
   8   6  20      140.49      120.20     24.62 o 
  10   6  20      174.49      221.68     26.79 o 
  12   6  20        0.02        9.19     22.83 o 
  14   6  20        0.43        3.15     24.36 o 
 -15   7  20      153.03      188.75     20.46 o 
 -13   7  20       93.28      104.11     10.71 o 
 -11   7  20      108.82       97.56     10.76 o 
  -9   7  20        0.19        4.51      7.06 o 
  -7   7  20      191.24      223.62     14.17 o 
  -5   7  20      200.79      216.90     14.10 o 
  -3   7  20       28.23       27.35      8.90 o 
  -1   7  20       86.36       76.97     10.95 o 
   1   7  20      902.46      835.45     23.39 o 
   3   7  20     1933.05     1982.48     41.64 o 
   5   7  20       34.29       56.55     27.69 o 
   7   7  20      176.08      222.17     53.96 o 
   9   7  20       28.25       56.81     18.97 o 
  11   7  20        9.00       -5.19     22.70 o 
  13   7  20        2.52       11.45     26.78 o 
 -14   8  20       12.76       -1.74     10.09 o 
 -12   8  20      157.89      136.23     12.89 o 
 -10   8  20       89.79      110.64     13.56 o 
  -8   8  20        3.41        4.21      9.88 o 
  -6   8  20      346.31      350.09     19.21 o 
  -4   8  20       10.82        6.89      8.24 o 
  -2   8  20      123.65      114.11     11.37 o 
   0   8  20        1.78       -2.76      7.41 o 
   2   8  20       53.50       61.73     11.16 o 
   4   8  20       58.20       55.60     18.37 o 
   6   8  20        4.79        0.60     25.83 o 
   8   8  20        0.05       12.50     16.33 o 
  10   8  20      152.82      178.72     35.31 o 
  12   8  20        6.35      -12.96     21.17 o 
 -13   9  20       13.05       17.46     13.61 o 
 -11   9  20       11.56       10.72      9.08 o 
  -9   9  20      163.42      160.45     15.15 o 
  -7   9  20       29.46       46.03     10.41 o 
  -5   9  20      193.98      178.09     15.26 o 
  -3   9  20        0.24        8.43      9.05 o 
  -1   9  20       56.46       78.03     11.07 o 
   1   9  20      576.31      573.77     24.66 o 
   3   9  20        6.10       17.05     12.99 o 
   5   9  20       24.72       10.58     15.80 o 
   7   9  20       37.14       51.70     19.89 o 
   9   9  20        0.00       22.55     20.27 o 
  11   9  20       10.29       14.65     21.20 o 
 -12  10  20       16.40      -11.36     25.03 o 
 -10  10  20       28.48       54.64     12.07 o 
  -8  10  20       28.14       41.69     11.14 o 
  -6  10  20      261.68      307.84     19.70 o 
  -4  10  20       80.19       94.25     13.08 o 
  -2  10  20       60.73       49.19     12.00 o 
   0  10  20       45.12       28.91     12.20 o 
   2  10  20      106.03       88.36     19.49 o 
   4  10  20       10.09       -1.46     19.85 o 
   6  10  20        1.63       -1.45     23.64 o 
   8  10  20        0.01       13.27     19.45 o 
  10  10  20        3.54        1.46     23.20 o 
  -9  11  20       48.71       66.45     14.47 o 
  -7  11  20      125.73      167.11     19.40 o 
  -5  11  20        0.36        4.83      9.95 o 
  -3  11  20       29.47       22.14     11.29 o 
  -1  11  20        2.75       12.09     13.38 o 
   1  11  20       23.69       28.42     18.33 o 
   3  11  20      133.59      172.04     37.60 o 
   5  11  20        8.78       -5.79     19.36 o 
   7  11  20       47.14       75.30     24.66 o 
  -6  12  20       40.06       32.20     12.57 o 
  -4  12  20       61.19       99.25     18.17 o 
  -2  12  20        1.82        4.05     12.91 o 
   0  12  20      144.59      111.71     20.59 o 
   2  12  20        0.08       18.52     20.82 o 
   4  12  20        3.83        6.70     20.45 o 
 -17   1  21       60.77       60.36     19.90 o 
 -15   1  21       28.58       46.55     15.54 o 
 -13   1  21        0.16       -5.53      5.53 o 
 -11   1  21       12.35        5.42      6.03 o 
  -9   1  21     2280.05     2212.17     37.37 o 
  -7   1  21      151.92      135.33      9.54 o 
  -5   1  21     3060.13     2888.79     44.49 o 
  -3   1  21      830.94      794.81     19.64 o 
  -1   1  21     1914.82     1902.40     33.15 o 
   1   1  21     1247.04     1193.66     25.98 o 
   3   1  21      582.92      626.05     18.20 o 
   5   1  21      318.94      298.73     14.18 o 
   7   1  21        0.59        6.42      8.49 o 
   9   1  21      420.47      480.91     31.89 o 
  11   1  21       42.91       31.58     16.14 o 
  13   1  21        0.01      -11.33     14.99 o 
  15   1  21       23.27       31.84     26.93 o 
 -18   2  21        1.44        6.15     18.66 o 
 -16   2  21        1.74       21.17     14.18 o 
 -14   2  21       60.80       47.04     14.38 o 
 -12   2  21        2.58        6.43      7.42 o 
 -10   2  21        9.36       -1.51      5.62 o 
  -8   2  21     2441.87     2327.46     46.24 o 
  -6   2  21      828.12      825.31     20.95 o 
  -4   2  21      183.67      159.02     10.82 o 
  -2   2  21      254.93      261.36     13.38 o 
   0   2  21      264.26      286.16     13.44 o 
   2   2  21       97.58       89.32      8.69 o 
   4   2  21       41.47       48.40      7.61 o 
   6   2  21      261.55      301.81     16.76 o 
   8   2  21        0.04       -0.50      8.69 o 
  10   2  21      100.46       92.26     32.33 o 
  12   2  21      119.02      139.56     23.01 o 
  14   2  21        7.18       -9.48     16.57 o 
  16   2  21        9.35       14.50     18.82 o 
 -17   3  21       75.13       73.50     23.23 o 
 -15   3  21       39.88       86.26     17.45 o 
 -13   3  21       66.10       54.08     10.00 o 
 -11   3  21        2.55        4.35      5.85 o 
  -9   3  21        8.37        6.19      6.38 o 
  -7   3  21       41.58       30.53      7.08 o 
  -5   3  21      223.40      214.79     12.77 o 
  -3   3  21       80.79       81.68      8.75 o 
  -1   3  21       27.18       34.19      7.14 o 
   1   3  21       10.31       -2.44      5.41 o 
   3   3  21       15.05       12.10      6.36 o 
   5   3  21      137.50      130.88     11.12 o 
   7   3  21      151.67      161.22     15.93 o 
   9   3  21      117.77      156.52     16.52 o 
  11   3  21      361.32      315.76     39.33 o 
  13   3  21        0.00       -0.83     14.73 o 
  15   3  21       13.27       -2.10     17.98 o 
 -16   4  21      217.32      182.91     29.67 o 
 -14   4  21      123.29      177.88     15.13 o 
 -12   4  21      353.04      364.43     17.00 o 
 -10   4  21     1330.10     1272.95     27.18 o 
  -8   4  21      124.15      127.86     10.43 o 
  -6   4  21       51.07       43.17      7.96 o 
  -4   4  21      741.95      653.09     19.36 o 
  -2   4  21      154.95      148.26     11.32 o 
   0   4  21     1815.12     1963.55     35.92 o 
   2   4  21      257.64      272.10     14.51 o 
   4   4  21      308.41      281.36     16.03 o 
   6   4  21        1.02        5.52     11.70 o 
   8   4  21        8.74       16.97     10.40 o 
  10   4  21       36.41        8.90     14.05 o 
  12   4  21       80.39      111.71     21.63 o 
  14   4  21       27.91       57.56     20.34 o 
 -15   5  21      168.27      169.81     17.42 o 
 -13   5  21      427.85      419.65     22.03 o 
 -11   5  21      306.47      291.51     14.80 o 
  -9   5  21       95.45       90.59      9.75 o 
  -7   5  21      552.88      482.45     18.68 o 
  -5   5  21      257.10      210.16     14.80 o 
  -3   5  21      218.79      179.29     12.27 o 
  -1   5  21      149.85      153.85     11.88 o 
   1   5  21        0.96       -2.46      6.50 o 
   3   5  21      291.78      289.37     15.07 o 
   5   5  21       28.57       48.95     12.72 o 
   7   5  21      138.44      129.14     20.32 o 
   9   5  21       92.62      132.03     27.51 o 
  11   5  21       38.36       15.93     20.84 o 
  13   5  21        2.00      -15.03     15.03 o 
 -16   6  21       61.22       48.27     25.51 o 
 -14   6  21        0.00        4.72     11.08 o 
 -12   6  21       97.51       97.65     10.50 o 
 -10   6  21      108.24      131.78     11.42 o 
  -8   6  21      695.77      614.21     19.85 o 
  -6   6  21       23.38       40.11      8.45 o 
  -4   6  21        0.30       11.66      7.12 o 
  -2   6  21        0.19       -6.19      6.19 o 
   0   6  21       75.14       88.07     12.48 o 
   2   6  21      938.69      926.25     24.66 o 
   4   6  21      277.13      295.56     34.97 o 
   6   6  21       59.83       64.11     28.08 o 
   8   6  21       51.41       76.08     18.38 o 
  10   6  21       37.42       46.38     18.50 o 
  12   6  21        7.94       21.31     23.59 o 
  14   6  21        0.02        7.77     22.98 o 
 -15   7  21       22.12       18.29     13.46 o 
 -13   7  21      209.57      234.95     14.71 o 
 -11   7  21       22.54       20.29      7.82 o 
  -9   7  21      387.89      367.83     17.88 o 
  -7   7  21       96.82      109.66     11.32 o 
  -5   7  21       31.36       43.74      9.00 o 
  -3   7  21      196.68      158.89     12.41 o 
  -1   7  21        3.78       -2.25      6.89 o 
   1   7  21      242.91      262.22     15.61 o 
   3   7  21        5.61       13.91     11.92 o 
   5   7  21       64.21       81.65     18.15 o 
   7   7  21       98.39      110.37     33.72 o 
   9   7  21       26.96       40.30     23.50 o 
  11   7  21       21.14        0.25     42.40 o 
  13   7  21       29.66       10.45     26.57 o 
 -14   8  21       96.90       74.60     11.19 o 
 -12   8  21      220.07      225.91     15.66 o 
 -10   8  21       81.24      112.86     11.97 o 
  -8   8  21      198.67      227.03     15.02 o 
  -6   8  21       64.17       59.02      9.79 o 
  -4   8  21       29.00        8.79      7.61 o 
  -2   8  21       71.28       68.96     10.04 o 
   0   8  21      137.51      143.08     12.90 o 
   2   8  21      220.10      171.23     15.08 o 
   4   8  21      188.49      248.41     27.80 o 
   6   8  21        0.48       16.73     15.47 o 
   8   8  21       21.88       10.18     17.80 o 
  10   8  21        5.27       -8.72     18.63 o 
  12   8  21       19.63       24.57     26.64 o 
 -11   9  21       83.98       94.23     11.64 o 
  -9   9  21        0.01       11.88      9.07 o 
  -7   9  21       63.13       53.72     10.72 o 
  -5   9  21       35.88       42.50     10.48 o 
  -3   9  21        6.34       10.08      8.62 o 
  -1   9  21       19.13       20.45      8.96 o 
   1   9  21      376.98      327.39     20.06 o 
   3   9  21        7.89       32.07     19.11 o 
   5   9  21       66.80       48.33     33.99 o 
   7   9  21       13.97       34.38     19.37 o 
   9   9  21      139.51      112.25     25.06 o 
  11   9  21       40.52       24.56     22.83 o 
 -10  10  21       97.07       88.90     13.21 o 
  -8  10  21       56.76       73.03     15.77 o 
  -6  10  21       26.29       21.36     10.40 o 
  -4  10  21      160.44      168.29     16.01 o 
  -2  10  21       10.93       -3.26      9.14 o 
   0  10  21       18.59       34.65     11.23 o 
   2  10  21      452.02      456.89     31.63 o 
   4  10  21        5.80       -7.04     14.78 o 
   6  10  21        1.70       19.94     23.61 o 
   8  10  21        0.82        3.14     20.33 o 
  -9  11  21       39.61       53.27     12.86 o 
  -7  11  21       24.38       31.74     11.62 o 
  -5  11  21       17.85       18.83     11.53 o 
  -3  11  21       46.99       46.79     13.16 o 
  -1  11  21       17.12       26.45     12.72 o 
   1  11  21        6.99       11.74     14.24 o 
   3  11  21       38.79       40.41     21.23 o 
   5  11  21       72.56      112.46     26.25 o 
   7  11  21        1.12       -1.86     47.72 o 
  -4  12  21       56.34       54.83     15.19 o 
  -2  12  21        2.29       13.99     13.59 o 
   0  12  21       18.21       10.70     16.07 o 
   2  12  21        6.30       37.49     22.35 o 
 -16   0  22       21.90      -14.91     21.38 o 
 -14   0  22       57.62      117.76     33.11 o 
 -12   0  22        0.37        0.08      7.59 o 
 -10   0  22      945.50      951.61     36.60 o 
  -8   0  22     1897.34     1687.24     43.90 o 
  -6   0  22     1373.29     1446.89     40.01 o 
  -4   0  22      100.87      101.49     13.34 o 
  -2   0  22      893.51      774.29     28.48 o 
   0   0  22      109.86      141.21     14.68 o 
   2   0  22      122.10      106.30     13.66 o 
   4   0  22      582.60      657.30     26.50 o 
   6   0  22        5.12       20.13     10.77 o 
   8   0  22       74.84      101.52     25.78 o 
  10   0  22        1.71      -13.34     17.07 o 
  12   0  22      104.66       97.93     30.82 o 
  14   0  22        0.36       -9.83     23.38 o 
 -17   1  22        1.48       -5.22     25.74 o 
 -15   1  22      196.84      223.42     23.76 o 
 -13   1  22       21.58       16.52      7.10 o 
 -11   1  22       28.53       46.11      7.42 o 
  -9   1  22      183.32      211.71     14.46 o 
  -7   1  22      161.61      140.21      9.86 o 
  -5   1  22     2193.03     2119.25     36.30 o 
  -3   1  22        3.78       -4.25      5.40 o 
  -1   1  22      339.42      347.25     15.28 o 
   1   1  22      203.70      208.97     12.10 o 
   3   1  22      110.46      112.05     12.00 o 
   5   1  22        0.09       -4.84      5.63 o 
   7   1  22       14.38        2.36      8.36 o 
   9   1  22       11.60       -3.89     15.02 o 
  11   1  22       17.69        7.44     15.44 o 
  13   1  22      204.98      221.36     28.24 o 
  15   1  22       10.20        7.51     18.11 o 
 -16   2  22       20.55       17.63     20.63 o 
 -14   2  22       50.11       58.88     16.05 o 
 -12   2  22        0.46       -3.04      6.93 o 
 -10   2  22       14.04       15.54      6.64 o 
  -8   2  22       57.80       78.11      8.83 o 
  -6   2  22     1365.28     1336.95     27.85 o 
  -4   2  22       79.61       43.46      7.76 o 
  -2   2  22       44.04       32.52      7.06 o 
   0   2  22        3.50        7.77      5.87 o 
   2   2  22      119.47       98.58      9.35 o 
   4   2  22      384.53      457.08     16.50 o 
   6   2  22       33.98       24.38      9.77 o 
   8   2  22       99.99       96.48     13.82 o 
  10   2  22       40.64       55.01     16.99 o 
  12   2  22      202.92      182.80     32.78 o 
  14   2  22        1.34      -11.43     16.51 o 
 -17   3  22       19.32        2.01     18.42 o 
 -15   3  22      128.91      149.52     21.58 o 
 -13   3  22       17.53        5.08      8.10 o 
 -11   3  22      310.05      334.02     14.77 o 
  -9   3  22      576.39      508.20     19.85 o 
  -7   3  22       31.27       28.44      7.16 o 
  -5   3  22      946.82      941.90     23.27 o 
  -3   3  22     1292.38     1301.43     27.84 o 
  -1   3  22       27.72        0.63      6.21 o 
   1   3  22      482.72      474.05     20.13 o 
   3   3  22       54.83       39.89      7.72 o 
   5   3  22        0.10       -3.01      6.35 o 
   7   3  22       87.11      100.78     13.90 o 
   9   3  22      163.06      189.71     23.53 o 
  11   3  22      178.30      206.75     26.01 o 
  13   3  22       27.32       37.22     18.06 o 
  15   3  22        1.53      -13.37     24.65 o 
 -16   4  22       46.63       56.99     22.37 o 
 -14   4  22       87.50       91.11     14.11 o 
 -12   4  22      144.22      149.98     16.46 o 
 -10   4  22      108.84       79.66      9.95 o 
  -8   4  22      468.38      431.58     16.93 o 
  -6   4  22       32.04       37.55      7.80 o 
  -4   4  22       13.64       13.33      6.67 o 
  -2   4  22      212.77      241.96     14.05 o 
   0   4  22      482.83      477.38     18.11 o 
   2   4  22       93.49      108.37     11.51 o 
   4   4  22      219.81      200.17     14.43 o 
   6   4  22        3.29       10.10     11.01 o 
   8   4  22      142.58      138.00     16.05 o 
  10   4  22        5.50       -2.71     13.04 o 
  12   4  22        2.13       -4.64     15.23 o 
  14   4  22        0.01      -14.92     14.92 o 
 -15   5  22       45.60       48.44     12.84 o 
 -13   5  22       13.40       41.27     11.18 o 
 -11   5  22        0.08       -1.01      6.24 o 
  -9   5  22       66.91       66.69      9.30 o 
  -7   5  22       21.91       11.80      7.21 o 
  -5   5  22       18.05       47.22      8.82 o 
  -3   5  22      117.44       89.19      9.85 o 
  -1   5  22      777.60      724.31     21.34 o 
   1   5  22      137.44      145.76     11.93 o 
   3   5  22       10.30       -0.62      6.89 o 
   5   5  22        2.19        4.76     12.61 o 
   7   5  22      119.13      123.05     20.10 o 
   9   5  22       15.89       29.28     15.34 o 
  11   5  22       14.54       -4.28     19.82 o 
  13   5  22       11.79       35.61     25.77 o 
 -14   6  22       34.39       24.12     11.69 o 
 -12   6  22      320.73      336.86     16.77 o 
 -10   6  22       15.94       16.66      7.88 o 
  -8   6  22      645.11      679.95     21.61 o 
  -6   6  22      257.61      242.59     15.21 o 
  -4   6  22        1.25       -4.60      6.67 o 
  -2   6  22       31.92       17.09      7.70 o 
   0   6  22       15.77       21.11      8.11 o 
   2   6  22      458.59      515.63     25.15 o 
   4   6  22       20.74       49.95     13.42 o 
   6   6  22      504.01      480.87     61.66 o 
   8   6  22       16.56       29.16     16.70 o 
  10   6  22       50.31       72.49     20.53 o 
  12   6  22        2.52        4.93     23.14 o 
 -13   7  22       74.54       85.14     10.81 o 
 -11   7  22       48.81       57.59      9.81 o 
  -9   7  22      100.91      122.48     11.87 o 
  -7   7  22        0.17       -6.70      6.70 o 
  -5   7  22      207.25      271.90     16.13 o 
  -3   7  22      152.49      159.82     14.39 o 
  -1   7  22       27.34       21.35      8.32 o 
   1   7  22        7.96       -4.82      7.35 o 
   3   7  22       30.59       47.43     18.64 o 
   5   7  22       25.06       41.15     17.91 o 
   7   7  22       52.75       46.25     40.10 o 
   9   7  22        0.08       13.21     21.25 o 
  11   7  22        0.02      -11.68     25.30 o 
 -12   8  22      143.19      164.18     14.29 o 
 -10   8  22        1.91        1.66      8.52 o 
  -8   8  22       53.34       54.90     10.03 o 
  -6   8  22       17.75       19.72      8.45 o 
  -4   8  22        5.37       19.21      8.36 o 
  -2   8  22        0.76        3.00      7.86 o 
   0   8  22      111.68      103.70     11.72 o 
   2   8  22      125.33      113.20     17.79 o 
   4   8  22       72.60       42.61     35.06 o 
   6   8  22       49.47      103.16     21.53 o 
   8   8  22       20.29       -0.32     16.96 o 
  10   8  22        0.45       -0.96     18.64 o 
 -11   9  22        8.92       12.42     12.16 o 
  -9   9  22       29.65       33.85      9.69 o 
  -7   9  22        8.94        6.95      8.49 o 
  -5   9  22        0.05       -4.12      7.79 o 
  -3   9  22      175.51      200.52     15.56 o 
  -1   9  22       81.63       68.41     11.20 o 
   1   9  22        2.68       13.58     10.34 o 
   3   9  22      140.00      143.14     24.21 o 
   5   9  22        2.51        3.03     17.56 o 
   7   9  22        9.90        8.58     18.91 o 
   9   9  22        1.72        0.71     18.85 o 
 -10  10  22        0.78       -0.56      9.18 o 
  -8  10  22       13.06       17.81     11.52 o 
  -6  10  22       13.97       24.16     10.77 o 
  -4  10  22        7.74        5.43      9.27 o 
  -2  10  22      293.35      320.39     19.04 o 
   0  10  22      222.21      202.03     17.55 o 
   2  10  22        0.68       19.18     15.05 o 
   4  10  22       13.18        4.97     17.86 o 
   6  10  22       12.72       -0.53     18.43 o 
   8  10  22        1.70       17.65     21.29 o 
  -7  11  22        1.04        5.03     10.87 o 
  -5  11  22       36.11       48.47     12.74 o 
  -3  11  22       33.22       36.48     10.78 o 
  -1  11  22        0.64       -6.19     11.44 o 
   1  11  22      126.30      143.58     22.01 o 
   3  11  22       26.04       40.70     20.11 o 
   5  11  22       73.54       85.97     33.74 o 
  -2  12  22        3.04       16.31     13.93 o 
   0  12  22        0.08        9.90     16.43 o 
 -17   1  23       20.81        3.59     17.79 o 
 -15   1  23       29.92       23.72     17.61 o 
 -13   1  23      563.84      606.83     21.47 o 
 -11   1  23       19.02       18.01      6.77 o 
  -9   1  23     3185.17     3068.67     48.36 o 
  -7   1  23      163.15      169.40     12.61 o 
  -5   1  23       98.03      106.57      9.83 o 
  -3   1  23      582.09      546.88     18.31 o 
  -1   1  23     1180.53     1282.16     27.20 o 
   1   1  23       16.43        5.76      6.07 o 
   3   1  23        0.61       -3.84      5.82 o 
   5   1  23      340.85      349.92     17.54 o 
   7   1  23      224.38      263.29     27.97 o 
   9   1  23        3.12      -12.75     12.75 o 
  11   1  23      122.51      124.14     21.56 o 
  13   1  23       84.21       81.99     21.51 o 
  15   1  23       10.26       -8.14     16.25 o 
 -16   2  23       10.00      -13.10     13.10 o 
 -14   2  23      252.75      274.05     22.46 o 
 -12   2  23      186.17      179.89     17.05 o 
 -10   2  23        8.68       13.90      6.80 o 
  -8   2  23       19.60        9.18      6.57 o 
  -6   2  23       88.65       70.90      9.02 o 
  -4   2  23      505.20      435.06     17.82 o 
  -2   2  23      865.85      873.42     37.61 o 
   0   2  23      741.29      732.46     20.00 o 
   2   2  23      157.38      121.74     10.29 o 
   4   2  23      344.47      415.12     17.05 o 
   6   2  23        0.97       -4.55      8.45 o 
   8   2  23        5.45        4.33      9.47 o 
  10   2  23      376.63      337.21     30.76 o 
  12   2  23       20.66       24.73     16.93 o 
  14   2  23        0.33       12.53     17.94 o 
 -15   3  23       33.46       40.24     16.37 o 
 -13   3  23       76.61      108.95     12.82 o 
 -11   3  23       35.70       33.52      7.94 o 
  -9   3  23       11.02        3.65      6.34 o 
  -7   3  23        6.56        3.36      6.35 o 
  -5   3  23      113.57       94.13     11.31 o 
  -3   3  23     1252.75     1188.15     26.89 o 
  -1   3  23      379.56      336.37     18.71 o 
   1   3  23       20.83       17.62      7.99 o 
   3   3  23        0.06        2.05      7.37 o 
   5   3  23      211.22      197.51     15.70 o 
   7   3  23        7.66       -7.41      9.11 o 
   9   3  23      270.60      257.26     26.58 o 
  11   3  23        4.22        2.61     14.39 o 
  13   3  23       74.81       56.13     20.47 o 
 -16   4  23        5.24       -2.78     18.97 o 
 -14   4  23       16.90       28.70     10.58 o 
 -12   4  23      504.57      544.10     18.84 o 
 -10   4  23      367.22      373.28     16.26 o 
  -8   4  23       14.34        6.41      6.58 o 
  -6   4  23      872.19      810.12     26.01 o 
  -4   4  23       71.89       75.29     11.43 o 
  -2   4  23      149.00      164.47     12.26 o 
   0   4  23       64.25       86.25     11.57 o 
   2   4  23      184.10      177.79     14.09 o 
   4   4  23        9.47        2.90      8.31 o 
   6   4  23      108.98      137.96     20.10 o 
   8   4  23        0.01       -1.31     12.37 o 
  10   4  23        8.38       -5.93     19.37 o 
  12   4  23       68.78       36.09     19.02 o 
  14   4  23        4.07      -15.50     15.71 o 
 -15   5  23      251.39      253.35     18.53 o 
 -13   5  23        5.70        1.62      9.95 o 
 -11   5  23       60.50       57.26      9.48 o 
  -9   5  23        2.05       -4.71      6.59 o 
  -7   5  23       60.15       65.09      9.45 o 
  -5   5  23      747.00      644.79     20.43 o 
  -3   5  23      245.80      242.53     14.67 o 
  -1   5  23        3.36        4.44      7.09 o 
   1   5  23       64.76       45.96      9.06 o 
   3   5  23        0.29        5.72      7.69 o 
   5   5  23      383.91      435.57     33.39 o 
   7   5  23       86.09      113.35     20.25 o 
   9   5  23       27.38       37.63     16.80 o 
  11   5  23       27.29       40.27     27.55 o 
  13   5  23       41.39       82.03     31.84 o 
 -14   6  23       51.20       57.78     12.96 o 
 -12   6  23      137.76      145.00     15.22 o 
 -10   6  23      310.33      305.16     16.35 o 
  -8   6  23      290.11      274.39     21.07 o 
  -6   6  23       27.01       60.39      9.61 o 
  -4   6  23      516.33      470.83     19.86 o 
  -2   6  23       12.06        1.25      7.04 o 
   0   6  23      181.29      212.22     14.40 o 
   2   6  23       76.07       75.17     11.42 o 
   4   6  23       36.01       29.96     12.82 o 
   6   6  23        0.59       15.02     18.94 o 
   8   6  23        0.03       23.74     16.10 o 
  10   6  23       16.17       -2.45     16.96 o 
  12   6  23        7.12      -13.47     22.67 o 
 -13   7  23        2.95        8.82      8.32 o 
 -11   7  23        0.76       12.86      8.09 o 
  -9   7  23        3.38        2.49      7.65 o 
  -7   7  23        4.19       17.72      8.15 o 
  -5   7  23        6.00        9.46      7.87 o 
  -3   7  23       60.15       79.04     10.47 o 
  -1   7  23      108.23       75.13     15.74 o 
   1   7  23       26.61       18.89      9.03 o 
   3   7  23      800.30      848.99     35.93 o 
   5   7  23       16.49       -2.04     13.61 o 
   7   7  23        1.14       -3.76     14.39 o 
   9   7  23        5.19       -8.07     39.78 o 
  11   7  23       23.22       42.78     27.51 o 
 -12   8  23        7.52       28.65     10.18 o 
 -10   8  23       26.60       18.59      8.76 o 
  -8   8  23      137.32      116.44     12.28 o 
  -6   8  23       68.42       56.57     10.60 o 
  -4   8  23      119.18      109.48     12.14 o 
  -2   8  23       94.30       82.82     11.37 o 
   0   8  23      108.52       88.47     11.60 o 
   2   8  23      339.85      381.19     52.94 o 
   4   8  23      120.63      107.04     58.51 o 
   6   8  23       15.13       21.81     18.30 o 
   8   8  23       19.68       27.28     19.15 o 
  10   8  23       51.02       74.27     23.65 o 
 -11   9  23        0.25       15.63      9.51 o 
  -9   9  23        5.16       11.05      9.08 o 
  -7   9  23       15.32        3.10      8.55 o 
  -5   9  23       12.41       15.78      9.12 o 
  -3   9  23      138.48      163.89     14.35 o 
  -1   9  23       10.98       -0.18      8.87 o 
   1   9  23      871.13      875.71     39.46 o 
   3   9  23        0.05       10.35     17.01 o 
   5   9  23      198.08      213.44     29.14 o 
   7   9  23        7.36        5.88     19.64 o 
   9   9  23        3.15       26.85     22.14 o 
  -8  10  23        0.37        6.10      9.49 o 
  -6  10  23      150.90      167.53     15.13 o 
  -4  10  23        8.43       31.57     10.62 o 
  -2  10  23        6.04       18.53     10.33 o 
   0  10  23       75.22       88.84     15.49 o 
   2  10  23       33.62       25.52     15.26 o 
   4  10  23       41.83        4.65     18.09 o 
   6  10  23       69.65       50.67     21.59 o 
  -5  11  23       38.40       37.26     11.39 o 
  -3  11  23       42.75       37.51     11.52 o 
  -1  11  23       36.72       42.99     12.37 o 
   1  11  23       16.59       18.05     15.59 o 
   3  11  23        2.70       27.14     20.68 o 
 -16   0  24      258.59      275.34     47.56 o 
 -14   0  24      370.11      409.51     53.68 o 
 -12   0  24        0.44       -5.47      9.15 o 
 -10   0  24      635.73      639.98     31.68 o 
  -8   0  24     1723.91     1799.48     50.78 o 
  -6   0  24      174.87      153.05     15.88 o 
  -4   0  24     1330.08     1253.31     38.19 o 
  -2   0  24      426.52      443.34     24.33 o 
   0   0  24      212.08      209.27     17.97 o 
   2   0  24       49.43       24.77     10.36 o 
   4   0  24      108.94      124.61     15.51 o 
   6   0  24      119.01      120.72     18.79 o 
   8   0  24      165.19      227.65     35.15 o 
  10   0  24       10.19       25.47     21.63 o 
  12   0  24      461.16      376.84     48.50 o 
  14   0  24        2.98      -21.53     21.53 o 
 -15   1  24       23.93        5.57     18.80 o 
 -13   1  24        1.10        4.64      8.50 o 
 -11   1  24       98.26       89.20     16.97 o 
  -9   1  24        9.99       13.74      7.31 o 
  -7   1  24      173.08      169.36     12.82 o 
  -5   1  24     1881.76     1711.69     36.10 o 
  -3   1  24      321.00      346.04     15.98 o 
  -1   1  24        1.19       -2.97      6.18 o 
   1   1  24      634.83      657.94     19.72 o 
   3   1  24      186.91      173.12     11.97 o 
   5   1  24      226.56      233.99     16.00 o 
   7   1  24        0.10       -4.94      8.55 o 
   9   1  24        0.27        0.42     14.05 o 
  11   1  24       85.26      107.35     22.34 o 
  13   1  24        9.73        5.98     16.43 o 
 -16   2  24        0.00       15.94     15.78 o 
 -14   2  24       71.72       81.47     10.15 o 
 -12   2  24        4.60       10.57      6.58 o 
 -10   2  24       18.31       18.98      7.07 o 
  -8   2  24      247.34      216.14     13.23 o 
  -6   2  24       55.44       39.53      7.89 o 
  -4   2  24       58.03       82.53     10.56 o 
  -2   2  24       79.79       72.59     10.09 o 
   0   2  24      164.64      184.19     14.02 o 
   2   2  24      408.94      398.84     16.82 o 
   4   2  24       11.97       24.46      7.54 o 
   6   2  24       32.64       39.26     12.07 o 
   8   2  24       21.34       27.09     14.79 o 
  10   2  24       64.91       64.62     18.36 o 
  12   2  24       19.17       -5.57     15.90 o 
  14   2  24       13.61       12.11     18.79 o 
 -15   3  24       46.77       34.66     15.99 o 
 -13   3  24      116.61      169.66     15.33 o 
 -11   3  24      174.89      179.02     12.76 o 
  -9   3  24       23.12       23.64      7.55 o 
  -7   3  24       74.53       73.08      9.16 o 
  -5   3  24      385.64      386.27     17.45 o 
  -3   3  24        2.83        1.48      6.70 o 
  -1   3  24     1198.12     1253.17     35.33 o 
   1   3  24      610.60      643.95     32.32 o 
   3   3  24      404.33      462.96     20.41 o 
   5   3  24        4.12      -10.36     15.34 o 
   7   3  24        1.52       19.06     10.51 o 
   9   3  24       26.90       31.57     15.73 o 
  11   3  24        1.21      -12.37     14.08 o 
  13   3  24        4.18       -1.76     17.51 o 
 -14   4  24      324.80      393.51     21.46 o 
 -12   4  24      117.23      139.25     11.57 o 
 -10   4  24       64.25       77.04      9.68 o 
  -8   4  24        6.23        3.59      6.78 o 
  -6   4  24       60.04       55.12      9.04 o 
  -4   4  24     1586.72     1531.37     32.23 o 
  -2   4  24      143.84      162.06     12.48 o 
   0   4  24      240.40      246.15     14.74 o 
   2   4  24      525.85      509.34     25.34 o 
   4   4  24        3.18       -5.25      9.70 o 
   6   4  24      225.96      271.31     29.18 o 
   8   4  24       29.26       52.09     16.29 o 
  10   4  24        1.60      -16.93     19.64 o 
  12   4  24       26.46       50.28     28.95 o 
 -15   5  24       26.00       19.65     10.53 o 
 -13   5  24      134.05      139.46     10.50 o 
 -11   5  24       13.71        7.48      7.81 o 
  -9   5  24        3.05        5.35      7.45 o 
  -7   5  24       40.31       40.59      8.66 o 
  -5   5  24      195.10      185.86     13.66 o 
  -3   5  24        0.05       -4.11      7.14 o 
  -1   5  24       72.98       91.44     10.73 o 
   1   5  24       41.71       37.10      8.94 o 
   3   5  24       57.46       42.09     11.52 o 
   5   5  24       58.45       49.51     15.62 o 
   7   5  24        2.10       13.11     23.44 o 
   9   5  24       83.01       71.82     18.93 o 
  11   5  24       40.87       24.17     24.12 o 
  13   5  24        0.15       -9.12     25.45 o 
 -14   6  24       12.61       14.02     12.32 o 
 -12   6  24       33.59       42.84      9.43 o 
 -10   6  24      213.70      225.93     14.79 o 
  -8   6  24      200.51      230.49     14.94 o 
  -6   6  24      236.81      208.75     14.55 o 
  -4   6  24      364.12      314.97     17.16 o 
  -2   6  24       11.39        8.53      8.11 o 
   0   6  24        2.86       17.87      8.20 o 
   2   6  24       28.37       39.47     11.16 o 
   4   6  24      267.41      315.16     36.44 o 
   6   6  24       17.95       21.33     15.66 o 
   8   6  24        6.35       14.46     34.37 o 
  10   6  24        5.61       -0.33     21.81 o 
  12   6  24        4.80      -19.13     22.24 o 
 -13   7  24      285.56      349.59     17.95 o 
 -11   7  24      224.62      269.57     16.36 o 
  -9   7  24       21.79       15.20      8.39 o 
  -7   7  24       53.74       36.17      9.40 o 
  -5   7  24        8.74       17.39      8.48 o 
  -3   7  24       60.29       60.57     10.28 o 
  -1   7  24        2.10        6.10      7.94 o 
   1   7  24       61.05       65.39     11.11 o 
   3   7  24      157.00      130.96     18.91 o 
   5   7  24      113.62       81.69     19.93 o 
   7   7  24        2.92       23.82     17.40 o 
   9   7  24       31.73       34.12     18.84 o 
  11   7  24        1.68        5.19     24.40 o 
 -12   8  24        4.85        1.60      9.54 o 
 -10   8  24        0.50        2.63      8.49 o 
  -8   8  24       19.81       26.16      9.26 o 
  -6   8  24        0.02       -5.11      7.70 o 
  -4   8  24       38.06       48.48     10.13 o 
  -2   8  24       43.44       49.34     10.47 o 
   0   8  24       11.70       24.18      9.69 o 
   2   8  24      670.20      759.39     35.93 o 
   4   8  24       16.80       27.80     17.68 o 
   6   8  24        0.98        9.22     17.04 o 
   8   8  24       16.35       30.82     19.40 o 
  10   8  24        0.00        8.35     27.94 o 
  -9   9  24        1.28        5.64      8.90 o 
  -7   9  24        5.38        5.17      8.66 o 
  -5   9  24       35.97       44.37     12.12 o 
  -3   9  24       11.03       18.66      9.47 o 
  -1   9  24       15.17       22.71     10.09 o 
   1   9  24       39.10       59.99     26.59 o 
   3   9  24       75.95       75.09     28.44 o 
   5   9  24       45.92       39.33     27.44 o 
   7   9  24        0.46       -1.75     18.74 o 
  -8  10  24       24.05       50.41     11.35 o 
  -6  10  24       68.70       70.30     12.20 o 
  -4  10  24       37.06       25.69     10.74 o 
  -2  10  24        2.62       17.68      9.91 o 
   0  10  24       24.35       33.02     18.07 o 
   2  10  24      142.87      194.96     28.66 o 
   4  10  24      119.07      100.71     25.14 o 
   6  10  24        9.94       13.82     21.08 o 
  -3  11  24        2.39       -0.23     11.91 o 
  -1  11  24       36.05       93.73     19.32 o 
   1  11  24        8.06       14.35     16.66 o 
 -15   1  25      232.55      261.58     32.75 o 
 -13   1  25      268.35      277.60     18.27 o 
 -11   1  25       39.29       58.43      9.52 o 
  -9   1  25      486.49      498.30     20.90 o 
  -7   1  25     2128.89     2027.20     41.88 o 
  -5   1  25      404.79      375.27     18.56 o 
  -3   1  25     1316.06     1334.29     35.40 o 
  -1   1  25      343.27      312.70     15.53 o 
   1   1  25       45.90       51.27      8.48 o 
   3   1  25       84.34      105.62     10.52 o 
   5   1  25       15.99       26.17      9.08 o 
   7   1  25       12.24       15.69     13.13 o 
   9   1  25       74.75       96.52     28.70 o 
  11   1  25       22.75        7.28     15.87 o 
  13   1  25      103.24      130.47     25.53 o 
 -16   2  25      224.42      237.20     32.73 o 
 -14   2  25      114.46      129.75     12.28 o 
 -12   2  25      100.97      111.37     10.37 o 
 -10   2  25       17.41       14.01      7.06 o 
  -8   2  25      504.58      453.55     24.33 o 
  -6   2  25       51.09       44.86      9.04 o 
  -4   2  25      327.68      282.57     16.73 o 
  -2   2  25       83.85       85.36     11.16 o 
   0   2  25        0.36       -0.41      7.49 o 
   2   2  25       29.03       34.24      8.95 o 
   4   2  25      712.63      722.00     24.70 o 
   6   2  25       23.92       22.78     10.82 o 
   8   2  25       53.24       46.64     16.23 o 
  10   2  25        3.77        4.67     14.62 o 
  12   2  25       50.80       26.55     17.23 o 
 -15   3  25        1.86      -13.90     13.90 o 
 -13   3  25       21.62       35.95     10.96 o 
 -11   3  25        8.25        5.75      7.33 o 
  -9   3  25        1.84       -0.64      6.54 o 
  -7   3  25      135.96      114.42     10.86 o 
  -5   3  25        4.12       23.70      7.58 o 
  -3   3  25        7.35        5.27      7.22 o 
  -1   3  25      222.08      207.40     20.21 o 
   1   3  25      474.74      499.99     21.33 o 
   3   3  25       46.66       59.35     10.38 o 
   5   3  25       41.75       32.20     20.39 o 
   7   3  25      299.86      309.69     27.92 o 
   9   3  25        4.71      -15.95     18.20 o 
  11   3  25        4.22       26.62     17.69 o 
  13   3  25       49.86       37.67     19.94 o 
 -14   4  25       20.86       21.42     16.37 o 
 -12   4  25        7.95        4.64      7.37 o 
 -10   4  25      219.20      272.01     16.26 o 
  -8   4  25        1.26       -5.03      6.46 o 
  -6   4  25      716.57      684.46     26.19 o 
  -4   4  25      310.78      273.15     15.75 o 
  -2   4  25      234.33      263.55     15.35 o 
   0   4  25      295.63      311.33     20.33 o 
   2   4  25       11.20       24.62      9.36 o 
   4   4  25      310.36      322.00     33.52 o 
   6   4  25       10.49        8.46     35.02 o 
   8   4  25       30.43       30.96     15.01 o 
  10   4  25       80.20       98.07     32.46 o 
  12   4  25        5.88      -19.72     20.67 o 
 -13   5  25        5.34        0.46      7.14 o 
 -11   5  25        4.33        7.98      7.87 o 
  -9   5  25      141.09      124.66     11.95 o 
  -7   5  25       97.97       97.53     11.05 o 
  -5   5  25       48.63       41.08      9.83 o 
  -3   5  25      508.52      557.70     21.26 o 
  -1   5  25        2.83        0.07      7.43 o 
   1   5  25      292.10      329.03     17.53 o 
   3   5  25      141.18      156.88     19.03 o 
   5   5  25       10.53       27.67     14.94 o 
   7   5  25        4.24       23.58     15.36 o 
   9   5  25        8.53       38.36     25.65 o 
  11   5  25       51.95       61.36     31.64 o 
 -12   6  25       56.08       58.12     10.28 o 
 -10   6  25       91.96      106.34     11.46 o 
  -8   6  25        1.41       -6.05      7.43 o 
  -6   6  25      498.14      433.08     20.01 o 
  -4   6  25       96.99       79.90     10.51 o 
  -2   6  25       20.95       18.26      8.26 o 
   0   6  25       29.69       17.29      8.93 o 
   2   6  25       19.92       23.91      9.81 o 
   4   6  25       80.97      147.64     34.59 o 
   6   6  25       43.27       45.88     16.75 o 
   8   6  25        0.03       -3.58     43.24 o 
  10   6  25        0.01       21.31     27.34 o 
 -11   7  25       17.92       11.57      8.87 o 
  -9   7  25      376.35      372.75     19.27 o 
  -7   7  25       68.16       43.06      9.82 o 
  -5   7  25      100.76      118.63     12.35 o 
  -3   7  25      197.40      187.60     14.43 o 
  -1   7  25       53.55       35.49      9.65 o 
   1   7  25      317.84      341.26     18.86 o 
   3   7  25       31.68       60.29     15.83 o 
   5   7  25        9.21       23.48     16.61 o 
   7   7  25        0.70       23.20     17.56 o 
   9   7  25        0.07       -7.91     17.34 o 
 -10   8  25       56.12       56.98     10.53 o 
  -8   8  25       18.74       19.65      9.14 o 
  -6   8  25        1.77        3.17      7.98 o 
  -4   8  25        1.91        5.67      8.67 o 
  -2   8  25        6.97       -8.40      8.40 o 
   0   8  25       95.56      101.94     12.65 o 
   2   8  25       13.55       34.03     15.14 o 
   4   8  25      101.99      121.31     23.51 o 
   6   8  25      152.61      132.47     24.52 o 
   8   8  25        5.10       21.52     19.59 o 
  -9   9  25        0.64       14.06      9.56 o 
  -7   9  25        0.13        9.21      9.22 o 
  -5   9  25       20.37       31.45     10.51 o 
  -3   9  25       10.43       32.77     10.48 o 
  -1   9  25       14.46        5.65      9.24 o 
   1   9  25        5.53        7.68     13.79 o 
   3   9  25      184.23      224.74     29.22 o 
   5   9  25       12.87       11.37     18.65 o 
   7   9  25       14.72       50.73     22.48 o 
  -6  10  25       87.36       79.45     13.21 o 
  -4  10  25        9.64       27.61     11.15 o 
  -2  10  25       59.09       62.65     13.27 o 
   0  10  25       46.86      100.20     20.16 o 
   2  10  25        1.82       18.50     22.40 o 
   4  10  25       17.70       14.64     19.05 o 
 -14   0  26      235.31      360.37     53.96 o 
 -12   0  26        8.58       -9.00      9.76 o 
 -10   0  26      236.97      207.82     25.66 o 
  -8   0  26       41.69        7.72     11.89 o 
  -6   0  26       11.82        9.98     12.69 o 
  -4   0  26      782.47      832.28     32.89 o 
  -2   0  26      197.11      156.41     26.77 o 
   0   0  26      123.64      161.85     17.63 o 
   2   0  26      135.71      111.05     15.55 o 
   4   0  26       52.80       55.05     12.83 o 
   6   0  26        0.21      -13.98     13.98 o 
   8   0  26       16.79       15.68     21.32 o 
  10   0  26       41.34       40.15     25.29 o 
  12   0  26        7.07       18.31     24.21 o 
 -15   1  26       42.51       52.30     21.35 o 
 -13   1  26       20.16       25.69      7.13 o 
 -11   1  26       31.43       39.57      9.30 o 
  -9   1  26       58.04       55.66     10.45 o 
  -7   1  26      254.87      255.26     15.91 o 
  -5   1  26        4.21        4.43      7.85 o 
  -3   1  26        4.75       22.69     10.68 o 
  -1   1  26       62.24       66.16     10.66 o 
   1   1  26       66.98       54.48      9.02 o 
   3   1  26       50.65       69.68      9.81 o 
   5   1  26      187.07      173.15     19.92 o 
   7   1  26        0.35        6.78     13.65 o 
   9   1  26       18.17       10.64     15.75 o 
  11   1  26        1.46       -5.06     15.65 o 
  13   1  26        6.79        4.66     18.66 o 
 -14   2  26      137.90      147.02     14.39 o 
 -12   2  26        8.63       11.83      8.36 o 
 -10   2  26       44.06       42.74      8.61 o 
  -8   2  26        3.46        9.50      7.51 o 
  -6   2  26        9.32        1.00      7.63 o 
  -4   2  26        7.91        9.06      7.91 o 
  -2   2  26      284.57      271.82     17.22 o 
   0   2  26      134.81      153.02     13.85 o 
   2   2  26       97.71      105.25     12.13 o 
   4   2  26        1.64        7.91      8.77 o 
   6   2  26        5.92        5.45     10.39 o 
   8   2  26      104.41       90.76     19.25 o 
  10   2  26        4.13       -8.43     14.98 o 
  12   2  26        7.25       11.08     17.68 o 
 -15   3  26        0.64       -5.57      7.85 o 
 -13   3  26      547.62      626.49     45.24 o 
 -11   3  26       43.97       39.14      9.12 o 
  -9   3  26      110.26       93.33     10.50 o 
  -7   3  26      124.51      123.57     11.42 o 
  -5   3  26      330.06      281.15     15.90 o 
  -3   3  26      234.22      239.47     16.51 o 
  -1   3  26      139.80      107.87     12.15 o 
   1   3  26        4.82        1.96      8.68 o 
   3   3  26       73.53      114.55     14.01 o 
   5   3  26      319.61      313.87     33.56 o 
   7   3  26       93.33      135.46     27.07 o 
   9   3  26       85.93       72.66     27.60 o 
  11   3  26        6.55       -0.21     22.75 o 
 -14   4  26       37.09       24.69     11.21 o 
 -12   4  26        8.16       -4.83      7.44 o 
 -10   4  26       21.19       14.77      7.92 o 
  -8   4  26        8.43       -5.11      7.11 o 
  -6   4  26       13.50        8.69      7.87 o 
  -4   4  26        3.14       14.53      7.85 o 
  -2   4  26      171.22      151.11     12.91 o 
   0   4  26        0.00       10.53      8.84 o 
   2   4  26       12.35       28.30      9.76 o 
   4   4  26       18.34       20.79     12.48 o 
   6   4  26        5.40       19.12     14.00 o 
   8   4  26        0.20       17.82     21.27 o 
  10   4  26       12.99        9.75     22.79 o 
  12   4  26       70.01       65.24     30.59 o 
 -13   5  26        8.86       -4.81      7.27 o 
 -11   5  26       11.18       10.08      8.05 o 
  -9   5  26       81.33       43.40     13.17 o 
  -7   5  26       50.26       41.50      9.30 o 
  -5   5  26        7.00        7.61      8.09 o 
  -3   5  26      119.74      129.63     18.80 o 
  -1   5  26      154.60      155.62     18.11 o 
   1   5  26        0.20        4.80      9.14 o 
   3   5  26      266.80      347.35     31.56 o 
   5   5  26      138.35      158.53     23.22 o 
   7   5  26       33.57       47.78     17.09 o 
   9   5  26        0.03      -12.17     22.10 o 
  11   5  26        4.01        0.11     22.98 o 
 -12   6  26        0.05       -7.73      8.26 o 
 -10   6  26        8.29       12.03      8.95 o 
  -8   6  26      255.07      291.12     17.07 o 
  -6   6  26        0.65       -7.64      7.64 o 
  -4   6  26       61.83       50.05     10.05 o 
  -2   6  26      177.65      210.36     15.24 o 
   0   6  26      333.26      330.15     18.18 o 
   2   6  26       21.58       39.27     14.32 o 
   4   6  26       70.59       76.00     19.90 o 
   6   6  26        8.76       16.93     15.78 o 
   8   6  26       29.06       19.98     16.62 o 
  10   6  26       17.56        7.01     24.70 o 
 -11   7  26       81.19       62.94     10.89 o 
  -9   7  26       19.26       20.87      9.26 o 
  -7   7  26        3.35       12.87      8.64 o 
  -5   7  26       13.05       12.36      8.51 o 
  -3   7  26        5.44        0.10      8.48 o 
  -1   7  26       31.16       28.45      9.94 o 
   1   7  26       24.45       31.33     11.22 o 
   3   7  26      141.62      155.56     20.91 o 
   5   7  26        4.14       28.45     17.21 o 
   7   7  26        2.71       20.27     17.88 o 
   9   7  26        1.26       -4.76     17.89 o 
 -10   8  26       80.48       91.16     18.49 o 
  -8   8  26        2.42        6.02      9.09 o 
  -6   8  26       58.18       56.52     10.73 o 
  -4   8  26        0.06       -7.97      7.97 o 
  -2   8  26        3.79        2.94      9.19 o 
   0   8  26       35.51       51.63     12.28 o 
   2   8  26       63.52      103.82     19.74 o 
   4   8  26       29.91       28.45     37.46 o 
   6   8  26       76.86       94.89     45.98 o 
  -7   9  26       49.63       41.85     13.50 o 
  -5   9  26       66.20       69.31     11.98 o 
  -3   9  26       25.42       25.36     12.36 o 
  -1   9  26       40.30       47.27     11.96 o 
   1   9  26        3.46       26.77     15.09 o 
   3   9  26       33.98       28.00     25.55 o 
   5   9  26       67.78       85.10     23.28 o 
  -4  10  26       14.03       26.64     13.73 o 
  -2  10  26        0.92        3.75     11.06 o 
   0  10  26       57.68       53.19     24.31 o 
   2  10  26        1.34       35.77     23.66 o 
 -13   1  27       28.31       30.47      7.87 o 
 -11   1  27      186.54      171.07     23.14 o 
  -9   1  27      238.69      249.42     19.93 o 
  -7   1  27       29.16       19.80      9.82 o 
  -5   1  27      176.65      188.74     14.63 o 
  -3   1  27      102.67       83.55     11.51 o 
  -1   1  27      255.41      253.19     16.47 o 
   1   1  27      114.23      145.31     13.83 o 
   3   1  27       12.69       10.79      7.84 o 
   5   1  27       75.25       72.05     13.57 o 
   7   1  27       27.93       35.61     15.32 o 
   9   1  27        0.44        8.43     14.70 o 
  11   1  27        8.51       14.30     18.02 o 
 -14   2  27        1.66       -0.17     10.75 o 
 -12   2  27        0.08        3.80      8.29 o 
 -10   2  27      128.95      110.00     11.83 o 
  -8   2  27      102.76      110.16     11.77 o 
  -6   2  27      431.37      401.75     20.04 o 
  -4   2  27      545.94      560.55     22.10 o 
  -2   2  27       74.01       70.77     11.56 o 
   0   2  27      362.60      367.90     20.12 o 
   2   2  27       29.69       23.56      9.68 o 
   4   2  27      155.96      153.60     15.57 o 
   6   2  27       86.63      106.84     27.34 o 
   8   2  27      101.14      147.83     34.11 o 
  10   2  27       30.40       44.23     19.18 o 
  12   2  27       11.26       11.92     18.10 o 
 -13   3  27        6.99       10.34      7.08 o 
 -11   3  27       39.58       33.49      9.14 o 
  -9   3  27      163.64      122.82     11.71 o 
  -7   3  27      177.81      171.49     13.32 o 
  -5   3  27      354.90      347.50     19.45 o 
  -3   3  27       58.50       26.96      9.33 o 
  -1   3  27      882.60      890.64     27.63 o 
   1   3  27      180.12      164.57     15.89 o 
   3   3  27       16.74       22.72      9.74 o 
   5   3  27       28.10       34.23     14.83 o 
   7   3  27       49.06       66.03     17.55 o 
   9   3  27       15.18        6.16     23.09 o 
  11   3  27       10.41        5.63     25.34 o 
 -12   4  27       44.29       44.89      9.89 o 
 -10   4  27        0.02       -7.46      7.46 o 
  -8   4  27      203.70      195.94     17.42 o 
  -6   4  27        4.09        1.31      7.39 o 
  -4   4  27       60.94       53.62      9.78 o 
  -2   4  27        0.94        6.56      9.00 o 
   0   4  27       38.91       25.51     10.16 o 
   2   4  27      118.22      122.33     13.70 o 
   4   4  27       46.50       54.26     17.35 o 
   6   4  27        3.47       26.47     24.80 o 
   8   4  27        7.21        7.44     25.89 o 
  10   4  27        9.24        5.32     23.05 o 
 -13   5  27      121.59      124.99     18.25 o 
 -11   5  27      104.50      108.55     11.87 o 
  -9   5  27       63.90       68.87     10.57 o 
  -7   5  27       40.12       35.25      9.30 o 
  -5   5  27        7.20       13.79      8.15 o 
  -3   5  27      133.27      139.51     17.53 o 
  -1   5  27       34.28       35.13      9.82 o 
   1   5  27       48.61       52.65     11.52 o 
   3   5  27       32.88       33.14     14.27 o 
   5   5  27       27.13       41.56     17.18 o 
   7   5  27        0.20       12.73     14.38 o 
   9   5  27        5.54        1.54     26.77 o 
 -12   6  27       33.20        9.98      9.23 o 
 -10   6  27       64.76       65.95     11.09 o 
  -8   6  27       17.25        0.28      8.31 o 
  -6   6  27       29.34       28.77     10.61 o 
  -4   6  27        0.91        4.56      8.23 o 
  -2   6  27        0.48       10.17      8.83 o 
   0   6  27      120.35      112.64     12.62 o 
   2   6  27       28.70       40.79     15.01 o 
   4   6  27       58.56       54.12     18.53 o 
   6   6  27       19.09       32.81     43.27 o 
   8   6  27        8.33       37.42     18.88 o 
  -9   7  27       44.51       69.74     11.44 o 
  -7   7  27        1.79        6.82      8.88 o 
  -5   7  27      163.24      177.88     14.89 o 
  -3   7  27        0.33        0.06     12.43 o 
  -1   7  27       13.69       12.66      9.18 o 
   1   7  27       91.99       85.71     17.17 o 
   3   7  27       18.85       16.74     17.01 o 
   5   7  27        6.11       -4.41     17.21 o 
   7   7  27       64.94       74.59     47.11 o 
  -8   8  27       74.76       64.12     11.63 o 
  -6   8  27        7.34       13.64      9.29 o 
  -4   8  27        0.91       11.18      9.23 o 
  -2   8  27        9.94       10.58      9.52 o 
   0   8  27       34.56       19.09     11.17 o 
   2   8  27        9.43       46.25     16.20 o 
   4   8  27       14.54       28.83     27.05 o 
   6   8  27        3.75       41.68     20.22 o 
  -5   9  27       24.49       48.26     11.35 o 
  -3   9  27        0.00        7.72     10.00 o 
  -1   9  27        3.39       -0.51     10.98 o 
   1   9  27        1.14       -3.32     14.27 o 
   3   9  27       36.53       93.24     23.11 o 
 -14   0  28       77.23       96.60     34.98 o 
 -12   0  28       15.00       -2.13     11.21 o 
 -10   0  28       46.75       51.27     14.94 o 
  -8   0  28      231.46      215.53     43.28 o 
  -6   0  28       11.26       35.32     14.52 o 
  -4   0  28     1232.25     1220.89     86.08 o 
  -2   0  28      512.20      522.25     94.64 o 
   0   0  28       59.17       57.24     16.59 o 
   2   0  28        0.91        6.09     11.02 o 
   4   0  28        4.66        4.32     12.45 o 
   6   0  28       10.50       28.98     21.76 o 
   8   0  28      120.97      113.63     31.31 o 
  10   0  28       22.22       26.77     26.21 o 
 -13   1  28       14.36       17.97      8.03 o 
 -11   1  28        9.68        9.96      8.66 o 
  -9   1  28       43.00       40.31     10.36 o 
  -7   1  28        4.70        2.63      8.88 o 
  -5   1  28      119.12      110.68     14.21 o 
  -3   1  28      418.29      399.17     20.74 o 
  -1   1  28       75.97       46.89     10.45 o 
   1   1  28        6.95        1.99      8.49 o 
   3   1  28        7.03       21.20      9.30 o 
   5   1  28       89.92       81.53     19.63 o 
   7   1  28       19.17        5.13     14.69 o 
   9   1  28        0.98       25.23     21.59 o 
  11   1  28        5.03      -10.40     16.74 o 
 -12   2  28       95.33      101.85     13.65 o 
 -10   2  28        3.19       16.55      9.36 o 
  -8   2  28      314.13      302.26     17.87 o 
  -6   2  28      112.67      129.39     12.93 o 
  -4   2  28      141.15      137.50     13.65 o 
  -2   2  28        4.65       -5.07     13.42 o 
   0   2  28      397.68      428.11     21.93 o 
   2   2  28       71.32       69.81     11.67 o 
   4   2  28        6.57        9.56     13.36 o 
   6   2  28        9.49       10.60     20.14 o 
   8   2  28       23.13       -1.62     23.00 o 
  10   2  28        0.14        4.48     25.12 o 
 -13   3  28      236.09      278.36     14.67 o 
 -11   3  28      121.18      148.01     12.82 o 
  -9   3  28      156.63      159.04     13.11 o 
  -7   3  28      212.14      215.25     15.74 o 
  -5   3  28       42.71       31.86      9.84 o 
  -3   3  28       30.41       21.97      8.93 o 
  -1   3  28        1.91        6.00      8.77 o 
   1   3  28        0.26       12.19      9.87 o 
   3   3  28       40.94       46.74     12.23 o 
   5   3  28      177.11      223.61     40.62 o 
   7   3  28       26.21       41.75     25.33 o 
   9   3  28        0.79       -1.38     23.78 o 
 -12   4  28      139.79      141.48     13.18 o 
 -10   4  28      148.83      181.94     14.09 o 
  -8   4  28        3.72        3.42      8.03 o 
  -6   4  28        0.22       -0.34      7.48 o 
  -4   4  28       26.58       29.72      9.15 o 
  -2   4  28       65.88       42.50     10.29 o 
   0   4  28      164.27      138.53     14.32 o 
   2   4  28       29.51       42.65     11.10 o 
   4   4  28        4.49        5.96     13.78 o 
   6   4  28       60.08       78.31     18.71 o 
   8   4  28        5.78       -1.41     21.68 o 
  10   4  28        3.23       -4.59     25.17 o 
 -11   5  28        9.84        2.29      8.11 o 
  -9   5  28      260.16      291.12     17.35 o 
  -7   5  28       81.11       90.52     11.49 o 
  -5   5  28       18.99       20.67      8.98 o 
  -3   5  28       15.03       20.24      8.80 o 
  -1   5  28        5.74        0.41      8.97 o 
   1   5  28      181.86      161.96     16.58 o 
   3   5  28        1.42       15.82     13.91 o 
   5   5  28        3.08        5.56     15.96 o 
   7   5  28        1.63       28.06     25.29 o 
   9   5  28       24.06       19.80     25.52 o 
 -10   6  28      218.31      256.09     17.55 o 
  -8   6  28       26.71       32.63     10.02 o 
  -6   6  28       10.14       15.70      8.95 o 
  -4   6  28        1.07       -4.16      7.98 o 
  -2   6  28        6.83       -2.91      8.60 o 
   0   6  28       16.20       10.09      9.33 o 
   2   6  28        0.01       14.89     20.26 o 
   4   6  28      120.40      130.89     47.49 o 
   6   6  28       30.79       47.02     18.85 o 
   8   6  28        0.15       20.52     32.79 o 
  -9   7  28       69.95       96.76     12.74 o 
  -7   7  28      119.86       90.52     12.57 o 
  -5   7  28       78.32       82.55     12.03 o 
  -3   7  28        0.12       -7.91      7.91 o 
  -1   7  28       40.34       40.10     10.55 o 
   1   7  28       24.07       27.41     14.82 o 
   3   7  28        0.42      -13.83     13.83 o 
   5   7  28        9.81       33.16     18.31 o 
   7   7  28       18.54       28.91     44.92 o 
  -6   8  28       48.88       44.83     10.98 o 
  -4   8  28        1.41       -6.66      8.89 o 
  -2   8  28       44.07       41.42     11.22 o 
   0   8  28        3.23       18.04     14.48 o 
   2   8  28        1.83       26.20     15.18 o 
   4   8  28       29.32       47.99     61.07 o 
  -3   9  28       36.40       36.17     11.08 o 
  -1   9  28       12.58       24.70     15.10 o 
   1   9  28       31.40       44.73     20.16 o 
 -13   1  29        0.01       -0.88      7.93 o 
 -11   1  29        0.51       -8.04      8.04 o 
  -9   1  29      101.25      101.10     13.48 o 
  -7   1  29       90.60      101.47     13.97 o 
  -5   1  29        0.96       -0.72      9.46 o 
  -3   1  29      242.52      228.39     16.61 o 
  -1   1  29      544.58      556.47     24.43 o 
   1   1  29       73.63      105.58     12.95 o 
   3   1  29       56.04       58.94     12.02 o 
   5   1  29        0.01       17.71     13.99 o 
   7   1  29        0.14      -20.19     20.27 o 
   9   1  29       94.05       73.34     21.32 o 
 -12   2  29      106.49      107.03     12.77 o 
 -10   2  29      746.13      734.15     26.61 o 
  -8   2  29      393.56      352.57     21.79 o 
  -6   2  29       15.77       21.92      9.41 o 
  -4   2  29        5.27       14.42      9.14 o 
  -2   2  29      340.58      384.33     21.14 o 
   0   2  29      223.25      235.57     17.43 o 
   2   2  29      128.36      127.81     14.07 o 
   4   2  29       52.11       61.92     17.47 o 
   6   2  29       13.00       24.18     23.18 o 
   8   2  29        0.00      -10.73     23.08 o 
  10   2  29        4.47       -8.06     23.52 o 
 -11   3  29        0.05       -3.83      9.03 o 
  -9   3  29       40.67       17.09      9.24 o 
  -7   3  29      171.70      157.47     14.45 o 
  -5   3  29      170.54      209.21     16.32 o 
  -3   3  29      174.51      153.27     14.70 o 
  -1   3  29        0.00        1.41      9.41 o 
   1   3  29       80.17       77.05     12.70 o 
   3   3  29      152.97      172.78     20.73 o 
   5   3  29       12.86       42.84     15.51 o 
   7   3  29       46.77       73.56     28.39 o 
   9   3  29        7.74       -0.66     24.98 o 
 -10   4  29      149.49      148.22     15.78 o 
  -8   4  29       48.43       50.84     10.60 o 
  -6   4  29       11.35       12.30      8.53 o 
  -4   4  29       27.49       20.59      9.89 o 
  -2   4  29       31.69       29.02     10.42 o 
   0   4  29       11.89       18.29      9.77 o 
   2   4  29        5.09       18.50     10.21 o 
   4   4  29        0.36       21.27     15.96 o 
   6   4  29       50.24       54.24     26.75 o 
   8   4  29       37.62       41.04     27.94 o 
 -11   5  29        5.44       15.51      9.47 o 
  -9   5  29       11.26       18.28      9.68 o 
  -7   5  29        1.90        9.03     10.12 o 
  -5   5  29        0.05       11.37      8.74 o 
  -3   5  29      206.20      191.50     15.12 o 
  -1   5  29       20.06       22.66     10.68 o 
   1   5  29      160.56      183.13     16.92 o 
   3   5  29        7.53       14.32     21.23 o 
   5   5  29       38.73       75.20     27.15 o 
   7   5  29        9.12       35.62     21.29 o 
  -8   6  29       31.42       30.45      9.72 o 
  -6   6  29       57.06       45.13     10.23 o 
  -4   6  29        6.69        3.46      8.89 o 
  -2   6  29        7.84        3.10      9.20 o 
   0   6  29        1.74       -6.21      9.38 o 
   2   6  29       98.76       98.99     24.57 o 
   4   6  29       16.75        9.54     16.43 o 
   6   6  29        0.18        6.25     34.70 o 
  -7   7  29        3.65       15.22      9.75 o 
  -5   7  29       76.00       75.53     11.97 o 
  -3   7  29        8.12        6.72      9.34 o 
  -1   7  29       67.74       77.71     12.58 o 
   1   7  29        0.00       28.04     19.69 o 
   3   7  29        1.04       20.12     17.31 o 
   5   7  29       23.49       45.33     20.08 o 
  -4   8  29        2.85       -4.20      9.18 o 
  -2   8  29       21.44       16.51     11.99 o 
   0   8  29        0.04        7.88     21.20 o 
   2   8  29        6.56       27.85     17.53 o 
 -12   0  30       58.24       59.16     15.97 o 
 -10   0  30        6.76       13.72     24.21 o 
  -8   0  30      258.59      291.67     28.47 o 
  -6   0  30      233.54      216.92     25.92 o 
  -4   0  30       18.06       14.28     14.79 o 
  -2   0  30      459.54      389.78     33.65 o 
   0   0  30      346.17      381.34     37.75 o 
   2   0  30      164.04      164.01     24.54 o 
   4   0  30      496.16      555.56     48.32 o 
   6   0  30       11.23       16.65     25.57 o 
   8   0  30       33.81       53.62     27.77 o 
 -11   1  30       12.51        7.88      9.78 o 
  -9   1  30       86.52       94.36     13.72 o 
  -7   1  30        1.06       -3.55      8.94 o 
  -5   1  30      149.20      144.37     16.00 o 
  -3   1  30       67.45       63.02     13.16 o 
  -1   1  30        0.90       -6.17      9.86 o 
   1   1  30       22.28       19.32     13.33 o 
   3   1  30       38.70       47.55     20.92 o 
   5   1  30        6.55       15.31     15.11 o 
   7   1  30        1.80      -10.83     21.72 o 
   9   1  30        0.40        8.40     25.49 o 
 -12   2  30        0.26       -1.88     18.11 o 
 -10   2  30        1.73        8.42      9.89 o 
  -8   2  30       11.09       25.78     10.49 o 
  -6   2  30      173.99      149.39     15.87 o 
  -4   2  30        9.61       12.77      9.40 o 
  -2   2  30       27.88       24.20     10.24 o 
   0   2  30       17.40       40.84     11.42 o 
   2   2  30       23.04       20.21     10.52 o 
   4   2  30        4.12       18.65     14.85 o 
   6   2  30        1.65        7.62     23.79 o 
   8   2  30       19.25       24.11     27.87 o 
 -11   3  30      200.76      235.27     17.85 o 
  -9   3  30      223.77      217.87     18.21 o 
  -7   3  30       95.55      114.35     20.45 o 
  -5   3  30       38.58       62.91     11.90 o 
  -3   3  30        1.47       21.58     10.41 o 
  -1   3  30      119.70       94.63     13.29 o 
   1   3  30      128.61      130.80     14.79 o 
   3   3  30        2.46       20.99     15.81 o 
   5   3  30       38.93       46.14     53.68 o 
   7   3  30       33.38        7.33     26.98 o 
 -10   4  30       49.07       38.57     10.26 o 
  -8   4  30       75.94       72.33     11.42 o 
  -6   4  30        0.80        6.04      9.37 o 
  -4   4  30        7.65        7.53      9.35 o 
  -2   4  30       76.09       52.34     11.84 o 
   0   4  30        4.01        6.53     10.09 o 
   2   4  30       23.86       41.49     20.08 o 
   4   4  30       68.44      108.40     21.86 o 
   6   4  30        9.29       47.40     17.48 o 
   8   4  30        1.91       32.61     28.44 o 
  -9   5  30       31.24       49.86     10.97 o 
  -7   5  30       35.52       49.36     10.74 o 
  -5   5  30       59.93       89.53     12.20 o 
  -3   5  30        5.85       19.05     10.32 o 
  -1   5  30        0.00       -2.70      9.16 o 
   1   5  30       59.31       91.92     14.30 o 
   3   5  30       89.97      161.55     26.28 o 
   5   5  30        8.83       14.83     21.06 o 
   7   5  30        2.43       23.65     26.72 o 
  -8   6  30       41.06       45.88     11.04 o 
  -6   6  30       14.97        5.93      9.21 o 
  -4   6  30        3.56       -6.72      8.31 o 
  -2   6  30       30.75       36.30     10.43 o 
   0   6  30       15.52       16.05     11.22 o 
   2   6  30        0.26       12.08     14.63 o 
   4   6  30        4.09       41.38     17.99 o 
  -5   7  30        0.00       18.70     10.37 o 
  -3   7  30       32.79       17.62     10.47 o 
  -1   7  30        0.19        5.31      9.89 o 
   1   7  30        4.03       21.54     14.84 o 
   3   7  30       20.53       39.15     20.55 o 
 -11   1  31        8.98       -1.94      9.51 o 
  -9   1  31      292.07      291.02     20.36 o 
  -7   1  31        3.33        6.22     10.25 o 
  -5   1  31        6.71       -3.84     10.38 o 
  -3   1  31        0.55        5.06     10.44 o 
  -1   1  31       89.51       59.88     17.01 o 
   1   1  31        0.93        6.55     11.37 o 
   3   1  31       67.83       78.14     15.55 o 
   5   1  31       29.15       38.59     25.37 o 
   7   1  31       18.07       37.51     28.08 o 
 -10   2  31        5.68       27.15     11.05 o 
  -8   2  31      312.20      303.41     21.21 o 
  -6   2  31       22.55       22.55     11.04 o 
  -4   2  31       20.25       16.46     10.86 o 
  -2   2  31       41.56       50.42     11.52 o 
   0   2  31       10.79        9.85      9.96 o 
   2   2  31        3.62        2.24      9.89 o 
   4   2  31        1.60        7.32     15.44 o 
   6   2  31        0.32       11.67     24.33 o 
  -9   3  31       35.55       37.50     16.51 o 
  -7   3  31       92.41       82.07     12.68 o 
  -5   3  31       42.76       49.57     11.44 o 
  -3   3  31       47.67       41.56     11.36 o 
  -1   3  31       41.49       62.48     12.63 o 
   1   3  31       11.72       -9.50      9.50 o 
   3   3  31        8.04       13.48     15.76 o 
   5   3  31        1.54       30.85     16.59 o 
   7   3  31        3.66       11.34     27.07 o 
  -8   4  31        7.97        6.43      9.98 o 
  -6   4  31        2.95       -1.10      9.36 o 
  -4   4  31       43.59       49.76     11.95 o 
  -2   4  31       26.29       20.32     10.68 o 
   0   4  31       86.47      115.99     20.43 o 
   2   4  31       44.21       34.39     15.53 o 
   4   4  31       20.06       47.04     28.39 o 
   6   4  31       53.78       84.06     29.53 o 
  -7   5  31       44.73       54.02     11.27 o 
  -5   5  31        0.39       -1.76      9.74 o 
  -3   5  31       91.67       86.97     13.69 o 
  -1   5  31       51.42       51.26     12.75 o 
   1   5  31        0.01       -0.29     13.73 o 
   3   5  31       11.62       38.20     18.50 o 
   5   5  31       37.65       48.65     54.63 o 
  -6   6  31       59.91       85.57     12.65 o 
  -4   6  31       32.95       43.10     11.30 o 
  -2   6  31        6.70       10.79     10.86 o 
   0   6  31       11.61        5.53     11.02 o 
   2   6  31        0.05       20.99     15.13 o 
  -1   7  31       25.80       50.17     28.90 o 
  -8   0  32       81.27      115.62     22.02 o 
  -6   0  32       67.89       77.91     21.97 o 
  -4   0  32       54.42       93.71     22.00 o 
  -2   0  32       92.27      103.49     26.13 o 
   0   0  32       29.47       41.13     18.76 o 
   2   0  32       35.11       59.91     33.57 o 
  -9   1  32        6.46        1.40     10.36 o 
  -7   1  32       13.11       15.87     11.01 o 
  -5   1  32        4.09        1.04     10.54 o 
  -3   1  32       19.86       10.14     11.18 o 
  -1   1  32       63.86       60.04     13.88 o 
   1   1  32       41.25       40.11     13.18 o 
   3   1  32       43.61       47.97     21.07 o 
   5   1  32        1.26        1.61     22.95 o 
  -8   2  32      102.92      114.68     15.16 o 
  -6   2  32       25.42       28.50     11.68 o 
  -4   2  32       10.31       15.67     11.53 o 
  -2   2  32       11.13       16.77     12.42 o 
   0   2  32       26.62       22.07     11.44 o 
   2   2  32        0.71        2.49     11.06 o 
   4   2  32       47.80       44.23     37.27 o 
   6   2  32        5.06       11.13     25.99 o 
  -7   3  32        1.44       13.21     10.64 o 
  -5   3  32       24.70       12.40     10.20 o 
  -3   3  32       15.46       20.20     10.65 o 
  -1   3  32       48.32       51.79     14.32 o 
   1   3  32       23.18       12.97     11.06 o 
   3   3  32       19.27       19.17     16.37 o 
   5   3  32        8.66       36.38     22.33 o 
  -6   4  32        7.26        9.92      9.94 o 
  -4   4  32       11.70       -0.09      9.98 o 
  -2   4  32       56.67       45.36     12.49 o 
   0   4  32       19.40       33.09     11.99 o 
   2   4  32       34.98       55.77     17.53 o 
   4   4  32        3.50       26.19     37.82 o 
  -5   5  32       40.31       44.58     12.45 o 
  -3   5  32       70.49       83.21     13.98 o 
  -1   5  32       29.51       44.13     12.61 o 
   1   5  32       22.95       47.67     16.68 o 
   3   5  32       12.81       36.53     18.83 o 
  -2   6  32        1.06       -2.89     18.56 o 
  -7   1  33      143.28      161.26     20.84 o 
  -5   1  33       46.72       60.94     13.40 o 
  -3   1  33       58.62       50.57     15.13 o 
  -1   1  33      173.82      177.47     19.44 o 
   1   1  33       30.09       29.99     13.10 o 
   3   1  33       31.34       32.82     23.95 o 
  -6   2  33       18.13       14.25     11.55 o 
  -4   2  33       31.86       27.10     12.33 o 
  -2   2  33       34.36        5.97     11.40 o 
   0   2  33       10.20        7.59     11.43 o 
   2   2  33       67.65       88.22     18.09 o 
   4   2  33       20.95       19.15     17.54 o 
  -5   3  33       19.61       28.53     12.40 o 
  -3   3  33        0.22        6.64     11.26 o 
  -1   3  33        8.56        7.54     10.69 o 
   1   3  33       14.43       18.46     11.38 o 
   3   3  33        2.72       20.22     31.51 o 
  -4   4  33       15.73       -3.45     10.52 o 
  -2   4  33        2.85       -8.88     10.34 o 
   0   4  33       57.18       79.48     14.50 o 
   2   4  33        7.69       26.74     22.63 o 
  -4   0  34       60.00       74.33     21.50 o 
  -2   0  34      175.80      148.36     26.46 o 
   0   0  34      238.80      257.51     31.92 o 
   2   0  34        0.86      -15.06     22.53 o 
  -5   1  34       48.99       59.23     14.46 o 
  -3   1  34       39.42       42.72     13.62 o 
  -1   1  34       20.98       31.15     13.25 o 
   1   1  34        9.61        2.25     13.33 o 
  -4   2  34        6.73       -1.92     11.27 o 
  -2   2  34        2.96       -2.63     11.68 o 
   0   2  34       35.47       31.97     13.86 o 
  -1   3  34        2.38       31.56     16.43 o 
                                                 
